# Supplementary material for: Behavioural and welfare implications of a new slipping methodology for purse seine fisheries in Norwegian waters
Source: PLoS One. 2019 Mar 11;14(3):e0213031. doi: 10.1371/journal.pone.0213031 (PMC6411124; doi:10.1371/journal.pone.0213031)
Supplement: S1 Dataset — Dataset containing observations of tail beat frequency during and after escape from purse seines. (CSV) [file pone.0213031.s008.csv]

TRIP	KAST	VESSEL	SPECIES	CAMERA	SEGMENT	BEHAVIOUR	AMOUNT	DURATION	RATE	TBF
2016_October_VesselA	2016_October_VesselA_1	VesselA	Mackerel	Drop_camera,_vertical	1	Mass	1	7	0.219514145	11
2016_October_VesselA	2016_October_VesselA_1	VesselA	Mackerel	Drop_camera,_vertical	1	Mass	1	7	0.219514145	11
2016_October_VesselA	2016_October_VesselA_1	VesselA	Mackerel	Drop_camera,_vertical	1	Mass	1	7	0.219514145	11
2016_October_VesselA	2016_October_VesselA_1	VesselA	Mackerel	Drop_camera,_vertical	1	Mass	1	7	0.219514145	11
2016_October_VesselA	2016_October_VesselA_1	VesselA	Mackerel	Drop_camera,_vertical	1	Mass	1	7	0.219514145	12
2016_October_VesselA	2016_October_VesselA_1	VesselA	Mackerel	Drop_camera,_vertical	2	Mass	1	7	0.219514145	13
2016_October_VesselA	2016_October_VesselA_1	VesselA	Mackerel	Drop_camera,_vertical	2	Mass	1	7	0.219514145	11
2016_October_VesselA	2016_October_VesselA_1	VesselA	Mackerel	Drop_camera,_vertical	2	Mass	1	7	0.219514145	14
2016_October_VesselA	2016_October_VesselA_1	VesselA	Mackerel	Drop_camera,_vertical	2	Mass	1	7	0.219514145	13
2016_October_VesselA	2016_October_VesselA_1	VesselA	Mackerel	Drop_camera,_vertical	2	Mass	1	7	0.219514145	14
2016_October_VesselA	2016_October_VesselA_1	VesselA	Mackerel	Drop_camera,_vertical	3	Small	1	7	0.219514145	16
2016_October_VesselA	2016_October_VesselA_1	VesselA	Mackerel	Drop_camera,_vertical	3	Mass	1	7	0.219514145	15
2016_October_VesselA	2016_October_VesselA_1	VesselA	Mackerel	Drop_camera,_vertical	3	Mass	1	7	0.219514145	14
2016_October_VesselA	2016_October_VesselA_1	VesselA	Mackerel	Drop_camera,_vertical	3	Mass	1	7	0.219514145	13
2016_October_VesselA	2016_October_VesselA_1	VesselA	Mackerel	Drop_camera,_vertical	3	Mass	1	7	0.219514145	12
2016_October_VesselA	2016_October_VesselA_1	VesselA	Mackerel	Drop_camera,_vertical	4	Mass	1	7	0.219514145	13
2016_October_VesselA	2016_October_VesselA_1	VesselA	Mackerel	Drop_camera,_vertical	4	Mass	1	7	0.219514145	13
2016_October_VesselA	2016_October_VesselA_1	VesselA	Mackerel	Drop_camera,_vertical	4	Mass	1	7	0.219514145	15
2016_October_VesselA	2016_October_VesselA_1	VesselA	Mackerel	Drop_camera,_vertical	4	Mass	1	7	0.219514145	13
2016_October_VesselA	2016_October_VesselA_1	VesselA	Mackerel	Drop_camera,_vertical	4	Mass	1	7	0.219514145	14
2016_October_VesselA	2016_October_VesselA_1	VesselA	Mackerel	Drop_camera,_vertical	5	Single	1	7	0.219514145	11
2016_October_VesselA	2016_October_VesselA_2	VesselA	Mackerel	Drop_camera,_vertical	1	Single	300	8	0.203101458	11
2016_October_VesselA	2016_October_VesselA_2	VesselA	Mackerel	Drop_camera,_vertical	1	Small	300	8	0.203101458	16
2016_October_VesselA	2016_October_VesselA_2	VesselA	Mackerel	Drop_camera,_vertical	1	Small	300	8	0.203101458	9
2016_October_VesselA	2016_October_VesselA_2	VesselA	Mackerel	Drop_camera,_vertical	1	Single	300	8	0.203101458	8
2016_October_VesselA	2016_October_VesselA_2	VesselA	Mackerel	Drop_camera,_vertical	1	Small	300	8	0.203101458	11
2016_October_VesselA	2016_October_VesselA_2	VesselA	Mackerel	Drop_camera,_vertical	2	Mass	300	8	0.203101458	10
2016_October_VesselA	2016_October_VesselA_2	VesselA	Mackerel	Drop_camera,_vertical	2	Mass	300	8	0.203101458	11
2016_October_VesselA	2016_October_VesselA_2	VesselA	Mackerel	Drop_camera,_vertical	2	Mass	300	8	0.203101458	9
2016_October_VesselA	2016_October_VesselA_2	VesselA	Mackerel	Drop_camera,_vertical	2	Mass	300	8	0.203101458	9
2016_October_VesselA	2016_October_VesselA_2	VesselA	Mackerel	Drop_camera,_vertical	2	Mass	300	8	0.203101458	11
2016_October_VesselA	2016_October_VesselA_2	VesselA	Mackerel	Drop_camera,_vertical	3	Small	300	8	0.203101458	10
2016_October_VesselA	2016_October_VesselA_2	VesselA	Mackerel	Drop_camera,_vertical	3	Mass	300	8	0.203101458	10
2016_October_VesselA	2016_October_VesselA_2	VesselA	Mackerel	Drop_camera,_vertical	3	Small	300	8	0.203101458	9
2016_October_VesselA	2016_October_VesselA_2	VesselA	Mackerel	Drop_camera,_vertical	3	Single	300	8	0.203101458	11
2016_October_VesselA	2016_October_VesselA_2	VesselA	Mackerel	Drop_camera,_vertical	3	Small	300	8	0.203101458	9
2016_October_VesselA	2016_October_VesselA_2	VesselA	Mackerel	Drop_camera,_vertical	4	Small	300	8	0.203101458	10
2016_October_VesselA	2016_October_VesselA_2	VesselA	Mackerel	Drop_camera,_vertical	4	Small	300	8	0.203101458	9
2016_October_VesselA	2016_October_VesselA_2	VesselA	Mackerel	Drop_camera,_vertical	4	Single	300	8	0.203101458	8
2016_October_VesselA	2016_October_VesselA_2	VesselA	Mackerel	Drop_camera,_vertical	4	Single	300	8	0.203101458	8
2016_October_VesselA	2016_October_VesselA_2	VesselA	Mackerel	Drop_camera,_vertical	4	Small	300	8	0.203101458	8
2016_October_VesselA	2016_October_VesselA_2	VesselA	Mackerel	Drop_camera,_vertical	5	Single	300	8	0.203101458	8
2016_October_VesselA	2016_October_VesselA_2	VesselA	Mackerel	Drop_camera,_vertical	5	Small	300	8	0.203101458	5
2016_October_VesselA	2016_October_VesselA_2	VesselA	Mackerel	Drop_camera,_vertical	5	Single	300	8	0.203101458	7
2016_October_VesselA	2016_October_VesselA_2	VesselA	Mackerel	Drop_camera,_vertical	5	Small	300	8	0.203101458	7
2016_October_VesselA	2016_October_VesselA_2	VesselA	Mackerel	Drop_camera,_vertical	5	Small	300	8	0.203101458	8
2016_October_VesselA	2016_October_VesselA_4	VesselA	Mackerel	Drop_camera,_vertical	1	Single	1200	7	0.241639808	10
2016_October_VesselA	2016_October_VesselA_4	VesselA	Mackerel	Drop_camera,_vertical	1	Single	1200	7	0.241639808	11
2016_October_VesselA	2016_October_VesselA_4	VesselA	Mackerel	Drop_camera,_vertical	1	Small	1200	7	0.241639808	10
2016_October_VesselA	2016_October_VesselA_4	VesselA	Mackerel	Drop_camera,_vertical	1	Small	1200	7	0.241639808	10
2016_October_VesselA	2016_October_VesselA_4	VesselA	Mackerel	Drop_camera,_vertical	1	Mass	1200	7	0.241639808	9
2016_October_VesselA	2016_October_VesselA_4	VesselA	Mackerel	Drop_camera,_vertical	2	Mass	1200	7	0.241639808	9
2016_October_VesselA	2016_October_VesselA_4	VesselA	Mackerel	Drop_camera,_vertical	2	Mass	1200	7	0.241639808	10
2016_October_VesselA	2016_October_VesselA_4	VesselA	Mackerel	Drop_camera,_vertical	2	Mass	1200	7	0.241639808	10
2016_October_VesselA	2016_October_VesselA_4	VesselA	Mackerel	Drop_camera,_vertical	2	Mass	1200	7	0.241639808	11
2016_October_VesselA	2016_October_VesselA_4	VesselA	Mackerel	Drop_camera,_vertical	2	Mass	1200	7	0.241639808	13
2016_October_VesselA	2016_October_VesselA_4	VesselA	Mackerel	Drop_camera,_vertical	3	Mass	1200	7	0.241639808	9
2016_October_VesselA	2016_October_VesselA_4	VesselA	Mackerel	Drop_camera,_vertical	3	Small	1200	7	0.241639808	10
2016_October_VesselA	2016_October_VesselA_4	VesselA	Mackerel	Drop_camera,_vertical	3	Mass	1200	7	0.241639808	10
2016_October_VesselA	2016_October_VesselA_4	VesselA	Mackerel	Drop_camera,_vertical	3	Small	1200	7	0.241639808	14
2016_October_VesselA	2016_October_VesselA_4	VesselA	Mackerel	Drop_camera,_vertical	3	Mass	1200	7	0.241639808	9
2016_October_VesselA	2016_October_VesselA_4	VesselA	Mackerel	Drop_camera,_vertical	4	Mass	1200	7	0.241639808	10
2016_October_VesselA	2016_October_VesselA_4	VesselA	Mackerel	Drop_camera,_vertical	4	Mass	1200	7	0.241639808	10
2016_October_VesselA	2016_October_VesselA_4	VesselA	Mackerel	Drop_camera,_vertical	4	Mass	1200	7	0.241639808	13
2016_October_VesselA	2016_October_VesselA_4	VesselA	Mackerel	Drop_camera,_vertical	4	Mass	1200	7	0.241639808	11
2016_October_VesselA	2016_October_VesselA_4	VesselA	Mackerel	Drop_camera,_vertical	4	Single	1200	7	0.241639808	3
2016_October_VesselA	2016_October_VesselA_4	VesselA	Mackerel	Drop_camera,_vertical	5	Single	1200	7	0.241639808	7
2016_October_VesselA	2016_October_VesselA_4	VesselA	Mackerel	Drop_camera,_vertical	5	Single	1200	7	0.241639808	8
2016_October_VesselA	2016_October_VesselA_4	VesselA	Mackerel	Drop_camera,_vertical	5	Small	1200	7	0.241639808	9
2016_October_VesselA	2016_October_VesselA_4	VesselA	Mackerel	Drop_camera,_vertical	5	Small	1200	7	0.241639808	7
2016_October_VesselA	2016_October_VesselA_4	VesselA	Mackerel	Drop_camera,_vertical	5	Small	1200	7	0.241639808	7
2016_October_VesselA	2016_October_VesselA_6	VesselA	Mackerel	Drop_camera,_vertical	1	Small	50	9	0.305025555	9
2016_October_VesselA	2016_October_VesselA_6	VesselA	Mackerel	Drop_camera,_vertical	1	Small	50	9	0.305025555	9
2016_October_VesselA	2016_October_VesselA_6	VesselA	Mackerel	Drop_camera,_vertical	1	Small	50	9	0.305025555	9
2016_October_VesselA	2016_October_VesselA_6	VesselA	Mackerel	Drop_camera,_vertical	1	Small	50	9	0.305025555	9
2016_October_VesselA	2016_October_VesselA_6	VesselA	Mackerel	Drop_camera,_vertical	1	Single	50	9	0.305025555	10
2016_October_VesselA	2016_October_VesselA_6	VesselA	Mackerel	Drop_camera,_vertical	2	Single	50	9	0.305025555	9
2016_October_VesselA	2016_October_VesselA_6	VesselA	Mackerel	Drop_camera,_vertical	3	Single	50	9	0.305025555	10
2016_October_VesselA	2016_October_VesselA_6	VesselA	Mackerel	Drop_camera,_vertical	3	Small	50	9	0.305025555	7
2016_October_VesselA	2016_October_VesselA_6	VesselA	Mackerel	Drop_camera,_vertical	3	Single	50	9	0.305025555	9
2016_October_VesselA	2016_October_VesselA_6	VesselA	Mackerel	Drop_camera,_vertical	3	Small	50	9	0.305025555	7
2016_October_VesselA	2016_October_VesselA_6	VesselA	Mackerel	Drop_camera,_vertical	3	Small	50	9	0.305025555	9
2016_October_VesselA	2016_October_VesselA_6	VesselA	Mackerel	Drop_camera,_vertical	4	Small	50	9	0.305025555	10
2016_October_VesselA	2016_October_VesselA_6	VesselA	Mackerel	Drop_camera,_vertical	4	Small	50	9	0.305025555	10
2016_October_VesselA	2016_October_VesselA_6	VesselA	Mackerel	Drop_camera,_vertical	4	Single	50	9	0.305025555	10
2016_October_VesselA	2016_October_VesselA_6	VesselA	Mackerel	Drop_camera,_vertical	4	Small	50	9	0.305025555	9
2016_October_VesselA	2016_October_VesselA_6	VesselA	Mackerel	Drop_camera,_vertical	4	Small	50	9	0.305025555	9
2016_October_VesselA	2016_October_VesselA_6	VesselA	Mackerel	Drop_camera,_vertical	5	Single	50	9	0.305025555	9
2016_October_VesselA	2016_October_VesselA_6	VesselA	Mackerel	Drop_camera,_vertical	5	Small	50	9	0.305025555	10
2016_October_VesselA	2016_October_VesselA_6	VesselA	Mackerel	Drop_camera,_vertical	5	Small	50	9	0.305025555	9
2016_October_VesselA	2016_October_VesselA_6	VesselA	Mackerel	Drop_camera,_vertical	5	Small	50	9	0.305025555	9
2016_October_VesselA	2016_October_VesselA_6	VesselA	Mackerel	Drop_camera,_vertical	5	Single	50	9	0.305025555	8
2016_June_VesselA	2016_June_VesselA_2	VesselA	Herring	Drop_camera,_vertical	1	Mass	150	9	0.200619884	13.095
2016_June_VesselA	2016_June_VesselA_2	VesselA	Herring	Drop_camera,_vertical	1	Mass	150	9	0.200619884	12
2016_June_VesselA	2016_June_VesselA_2	VesselA	Herring	Drop_camera,_vertical	1	Mass	150	9	0.200619884	17.5
2016_June_VesselA	2016_June_VesselA_2	VesselA	Herring	Drop_camera,_vertical	1	Mass	150	9	0.200619884	15
2016_June_VesselA	2016_June_VesselA_2	VesselA	Herring	Drop_camera,_vertical	1	Mass	150	9	0.200619884	14
2016_June_VesselA	2016_June_VesselA_2	VesselA	Herring	Drop_camera,_vertical	2	Mass	150	9	0.200619884	13.636
2016_June_VesselA	2016_June_VesselA_2	VesselA	Herring	Drop_camera,_vertical	2	Mass	150	9	0.200619884	15
2016_June_VesselA	2016_June_VesselA_2	VesselA	Herring	Drop_camera,_vertical	2	Mass	150	9	0.200619884	13
2016_June_VesselA	2016_June_VesselA_2	VesselA	Herring	Drop_camera,_vertical	2	Mass	150	9	0.200619884	14.063
2016_June_VesselA	2016_June_VesselA_2	VesselA	Herring	Drop_camera,_vertical	2	Mass	150	9	0.200619884	9
2016_June_VesselA	2016_June_VesselA_2	VesselA	Herring	Drop_camera,_vertical	3	Mass	150	9	0.200619884	15
2016_June_VesselA	2016_June_VesselA_2	VesselA	Herring	Drop_camera,_vertical	3	Mass	150	9	0.200619884	16.071
2016_June_VesselA	2016_June_VesselA_2	VesselA	Herring	Drop_camera,_vertical	3	Mass	150	9	0.200619884	13
2016_June_VesselA	2016_June_VesselA_2	VesselA	Herring	Drop_camera,_vertical	3	Mass	150	9	0.200619884	12
2016_June_VesselA	2016_June_VesselA_2	VesselA	Herring	Drop_camera,_vertical	3	Mass	150	9	0.200619884	14
2016_June_VesselA	2016_June_VesselA_2	VesselA	Herring	Drop_camera,_vertical	4	Mass	150	9	0.200619884	12
2016_June_VesselA	2016_June_VesselA_2	VesselA	Herring	Drop_camera,_vertical	4	Mass	150	9	0.200619884	13
2016_June_VesselA	2016_June_VesselA_2	VesselA	Herring	Drop_camera,_vertical	4	Mass	150	9	0.200619884	12
2016_June_VesselA	2016_June_VesselA_2	VesselA	Herring	Drop_camera,_vertical	4	Mass	150	9	0.200619884	11.905
2016_June_VesselA	2016_June_VesselA_2	VesselA	Herring	Drop_camera,_vertical	4	Mass	150	9	0.200619884	15
2016_June_VesselA	2016_June_VesselA_2	VesselA	Herring	Drop_camera,_vertical	5	Small	150	9	0.200619884	13.095
2016_June_VesselA	2016_June_VesselA_2	VesselA	Herring	Drop_camera,_vertical	5	Mass	150	9	0.200619884	12
2016_June_VesselA	2016_June_VesselA_2	VesselA	Herring	Drop_camera,_vertical	5	Mass	150	9	0.200619884	12
2016_June_VesselA	2016_June_VesselA_2	VesselA	Herring	Drop_camera,_vertical	5	Mass	150	9	0.200619884	13
2016_June_VesselA	2016_June_VesselA_2	VesselA	Herring	Drop_camera,_vertical	5	Mass	150	9	0.200619884	13
2016_June_VesselA	2016_June_VesselA_3	VesselA	Herring	Drop_camera,_vertical	1	Mass	50	10	0.207033454	7
2016_June_VesselA	2016_June_VesselA_3	VesselA	Herring	Drop_camera,_vertical	1	Mass	50	10	0.207033454	7
2016_June_VesselA	2016_June_VesselA_3	VesselA	Herring	Drop_camera,_vertical	1	Single	50	10	0.207033454	7
2016_June_VesselA	2016_June_VesselA_3	VesselA	Herring	Drop_camera,_vertical	1	Single	50	10	0.207033454	6
2016_June_VesselA	2016_June_VesselA_3	VesselA	Herring	Drop_camera,_vertical	1	Small	50	10	0.207033454	8
2016_June_VesselA	2016_June_VesselA_3	VesselA	Herring	Drop_camera,_vertical	3	Mass	50	10	0.207033454	13.889
2016_June_VesselA	2016_June_VesselA_3	VesselA	Herring	Drop_camera,_vertical	3	Mass	50	10	0.207033454	12.5
2016_June_VesselA	2016_June_VesselA_3	VesselA	Herring	Drop_camera,_vertical	3	Mass	50	10	0.207033454	13.889
2016_June_VesselA	2016_June_VesselA_3	VesselA	Herring	Drop_camera,_vertical	3	Mass	50	10	0.207033454	13.235
2016_June_VesselA	2016_June_VesselA_3	VesselA	Herring	Drop_camera,_vertical	3	Mass	50	10	0.207033454	14.706
2016_June_VesselA	2016_June_VesselA_3	VesselA	Herring	Drop_camera,_vertical	4	Small	50	10	0.207033454	14
2016_June_VesselA	2016_June_VesselA_3	VesselA	Herring	Drop_camera,_vertical	4	Mass	50	10	0.207033454	16.176
2016_June_VesselA	2016_June_VesselA_3	VesselA	Herring	Drop_camera,_vertical	4	Small	50	10	0.207033454	14
2016_June_VesselA	2016_June_VesselA_3	VesselA	Herring	Drop_camera,_vertical	4	Mass	50	10	0.207033454	11
2016_June_VesselA	2016_June_VesselA_3	VesselA	Herring	Drop_camera,_vertical	4	Mass	50	10	0.207033454	12.5
2016_June_VesselA	2016_June_VesselA_3	VesselA	Herring	Drop_camera,_vertical	5	Mass	50	10	0.207033454	12
2016_June_VesselA	2016_June_VesselA_3	VesselA	Herring	Drop_camera,_vertical	5	Mass	50	10	0.207033454	12
2016_June_VesselA	2016_June_VesselA_3	VesselA	Herring	Drop_camera,_vertical	5	Mass	50	10	0.207033454	12
2016_June_VesselA	2016_June_VesselA_3	VesselA	Herring	Drop_camera,_vertical	5	Mass	50	10	0.207033454	13
2016_June_VesselA	2016_June_VesselA_3	VesselA	Herring	Drop_camera,_vertical	5	Mass	50	10	0.207033454	13
2016_June_VesselA	2016_June_VesselA_4	VesselA	Herring	Drop_camera,_vertical	1	Mass	500	8	0.207807748	13
2016_June_VesselA	2016_June_VesselA_4	VesselA	Herring	Drop_camera,_vertical	1	Mass	500	8	0.207807748	13
2016_June_VesselA	2016_June_VesselA_4	VesselA	Herring	Drop_camera,_vertical	1	Mass	500	8	0.207807748	12
2016_June_VesselA	2016_June_VesselA_4	VesselA	Herring	Drop_camera,_vertical	1	Mass	500	8	0.207807748	15
2016_June_VesselA	2016_June_VesselA_4	VesselA	Herring	Drop_camera,_vertical	1	Mass	500	8	0.207807748	12
2016_June_VesselA	2016_June_VesselA_4	VesselA	Herring	Drop_camera,_vertical	2	Mass	500	8	0.207807748	12
2016_June_VesselA	2016_June_VesselA_4	VesselA	Herring	Drop_camera,_vertical	2	Mass	500	8	0.207807748	12
2016_June_VesselA	2016_June_VesselA_4	VesselA	Herring	Drop_camera,_vertical	2	Mass	500	8	0.207807748	13
2016_June_VesselA	2016_June_VesselA_4	VesselA	Herring	Drop_camera,_vertical	2	Mass	500	8	0.207807748	12
2016_June_VesselA	2016_June_VesselA_4	VesselA	Herring	Drop_camera,_vertical	2	Mass	500	8	0.207807748	12
2016_June_VesselA	2016_June_VesselA_4	VesselA	Herring	Drop_camera,_vertical	3	Mass	500	8	0.207807748	10
2016_June_VesselA	2016_June_VesselA_4	VesselA	Herring	Drop_camera,_vertical	3	Mass	500	8	0.207807748	11
2016_June_VesselA	2016_June_VesselA_4	VesselA	Herring	Drop_camera,_vertical	3	Mass	500	8	0.207807748	13
2016_June_VesselA	2016_June_VesselA_4	VesselA	Herring	Drop_camera,_vertical	3	Mass	500	8	0.207807748	11
2016_June_VesselA	2016_June_VesselA_4	VesselA	Herring	Drop_camera,_vertical	3	Mass	500	8	0.207807748	11
2016_June_VesselA	2016_June_VesselA_4	VesselA	Herring	Drop_camera,_vertical	4	Mass	500	8	0.207807748	11
2016_June_VesselA	2016_June_VesselA_4	VesselA	Herring	Drop_camera,_vertical	4	Mass	500	8	0.207807748	9
2016_June_VesselA	2016_June_VesselA_4	VesselA	Herring	Drop_camera,_vertical	4	Mass	500	8	0.207807748	10
2016_June_VesselA	2016_June_VesselA_4	VesselA	Herring	Drop_camera,_vertical	4	Mass	500	8	0.207807748	11
2016_June_VesselA	2016_June_VesselA_4	VesselA	Herring	Drop_camera,_vertical	4	Mass	500	8	0.207807748	9
2016_June_VesselA	2016_June_VesselA_4	VesselA	Herring	Drop_camera,_vertical	5	Mass	500	8	0.207807748	13
2016_June_VesselA	2016_June_VesselA_5	VesselA	Herring	Drop_camera,_vertical	1	Small	65	9	0.239919449	11
2016_June_VesselA	2016_June_VesselA_5	VesselA	Herring	Drop_camera,_vertical	1	Mass	65	9	0.239919449	11
2016_June_VesselA	2016_June_VesselA_5	VesselA	Herring	Drop_camera,_vertical	1	Mass	65	9	0.239919449	13
2016_June_VesselA	2016_June_VesselA_5	VesselA	Herring	Drop_camera,_vertical	1	Mass	65	9	0.239919449	12
2016_June_VesselA	2016_June_VesselA_5	VesselA	Herring	Drop_camera,_vertical	1	Mass	65	9	0.239919449	11
2016_June_VesselA	2016_June_VesselA_5	VesselA	Herring	Drop_camera,_vertical	3	Small	65	9	0.239919449	11
2016_June_VesselA	2016_June_VesselA_5	VesselA	Herring	Drop_camera,_vertical	4	Mass	65	9	0.239919449	13
2016_June_VesselA	2016_June_VesselA_5	VesselA	Herring	Drop_camera,_vertical	4	Mass	65	9	0.239919449	13
2016_June_VesselA	2016_June_VesselA_5	VesselA	Herring	Drop_camera,_vertical	4	Mass	65	9	0.239919449	12
2016_June_VesselA	2016_June_VesselA_5	VesselA	Herring	Drop_camera,_vertical	4	Mass	65	9	0.239919449	11
2016_June_VesselA	2016_June_VesselA_5	VesselA	Herring	Drop_camera,_vertical	4	Mass	65	9	0.239919449	13
2016_June_VesselA	2016_June_VesselA_5	VesselA	Herring	Drop_camera,_vertical	5	Small	65	9	0.239919449	10
2016_June_VesselA	2016_June_VesselA_5	VesselA	Herring	Drop_camera,_vertical	5	Small	65	9	0.239919449	10
2016_June_VesselA	2016_June_VesselA_5	VesselA	Herring	Drop_camera,_vertical	5	Small	65	9	0.239919449	11
2016_June_VesselA	2016_June_VesselA_7	VesselA	Herring	Drop_camera,_vertical	2	Mass	150	12	0.207439778	13.889
2016_June_VesselA	2016_June_VesselA_7	VesselA	Herring	Drop_camera,_vertical	2	Mass	150	12	0.207439778	13
2016_June_VesselA	2016_June_VesselA_7	VesselA	Herring	Drop_camera,_vertical	2	Mass	150	12	0.207439778	13
2016_June_VesselA	2016_June_VesselA_7	VesselA	Herring	Drop_camera,_vertical	2	Mass	150	12	0.207439778	13
2016_June_VesselA	2016_June_VesselA_7	VesselA	Herring	Drop_camera,_vertical	2	Mass	150	12	0.207439778	14
2016_June_VesselA	2016_June_VesselA_7	VesselA	Herring	Drop_camera,_vertical	3	Mass	150	12	0.207439778	13
2016_June_VesselA	2016_June_VesselA_7	VesselA	Herring	Drop_camera,_vertical	3	Mass	150	12	0.207439778	15
2016_June_VesselA	2016_June_VesselA_7	VesselA	Herring	Drop_camera,_vertical	3	Mass	150	12	0.207439778	15
2016_June_VesselA	2016_June_VesselA_7	VesselA	Herring	Drop_camera,_vertical	3	Mass	150	12	0.207439778	13
2016_June_VesselA	2016_June_VesselA_7	VesselA	Herring	Drop_camera,_vertical	3	Mass	150	12	0.207439778	13
2016_June_VesselA	2016_June_VesselA_7	VesselA	Herring	Drop_camera,_vertical	4	Mass	150	12	0.207439778	11
2016_June_VesselA	2016_June_VesselA_7	VesselA	Herring	Drop_camera,_vertical	4	Mass	150	12	0.207439778	12.5
2016_June_VesselA	2016_June_VesselA_7	VesselA	Herring	Drop_camera,_vertical	5	Mass	150	12	0.207439778	11
2016_June_VesselA	2016_June_VesselA_7	VesselA	Herring	Drop_camera,_vertical	5	Mass	150	12	0.207439778	13
2016_June_VesselA	2016_June_VesselA_7	VesselA	Herring	Drop_camera,_vertical	5	Mass	150	12	0.207439778	12
2016_June_VesselA	2016_June_VesselA_7	VesselA	Herring	Drop_camera,_vertical	5	Mass	150	12	0.207439778	12
2016_June_VesselA	2016_June_VesselA_7	VesselA	Herring	Drop_camera,_vertical	5	Mass	150	12	0.207439778	10.714
2016_November_VesselB	2016_November_VesselB_2	VesselB	Herring	Drop_camera,_vertical	1	Mass	85	40	0.099045007	12.468
2016_November_VesselB	2016_November_VesselB_2	VesselB	Herring	Drop_camera,_vertical	1	Mass	85	40	0.099045007	9.59
2016_November_VesselB	2016_November_VesselB_2	VesselB	Herring	Drop_camera,_vertical	1	Mass	85	40	0.099045007	10.549
2016_November_VesselB	2016_November_VesselB_2	VesselB	Herring	Drop_camera,_vertical	1	Mass	85	40	0.099045007	9.59
2016_November_VesselB	2016_November_VesselB_2	VesselB	Herring	Drop_camera,_vertical	1	Mass	85	40	0.099045007	7.672
2016_November_VesselB	2016_November_VesselB_2	VesselB	Herring	Drop_camera,_vertical	2	Single	85	40	0.099045007	5.754
2016_November_VesselB	2016_November_VesselB_2	VesselB	Herring	Drop_camera,_vertical	2	Mass	85	40	0.099045007	9.59
2016_November_VesselB	2016_November_VesselB_2	VesselB	Herring	Drop_camera,_vertical	2	Mass	85	40	0.099045007	13.187
2016_November_VesselB	2016_November_VesselB_2	VesselB	Herring	Drop_camera,_vertical	2	Mass	85	40	0.099045007	8.631
2016_November_VesselB	2016_November_VesselB_2	VesselB	Herring	Drop_camera,_vertical	2	Mass	85	40	0.099045007	9.59
2016_November_VesselB	2016_November_VesselB_2	VesselB	Herring	Drop_camera,_vertical	3	Mass	85	40	0.099045007	8.631
2016_November_VesselB	2016_November_VesselB_2	VesselB	Herring	Drop_camera,_vertical	3	Small	85	40	0.099045007	11.508
2016_November_VesselB	2016_November_VesselB_2	VesselB	Herring	Drop_camera,_vertical	3	Mass	85	40	0.099045007	10.549
2016_November_VesselB	2016_November_VesselB_2	VesselB	Herring	Drop_camera,_vertical	3	Small	85	40	0.099045007	10.549
2016_November_VesselB	2016_November_VesselB_2	VesselB	Herring	Drop_camera,_vertical	3	Mass	85	40	0.099045007	12.468
2016_November_VesselB	2016_November_VesselB_2	VesselB	Herring	Drop_camera,_vertical	4	Mass	85	40	0.099045007	15.345
2016_November_VesselB	2016_November_VesselB_2	VesselB	Herring	Drop_camera,_vertical	4	Mass	85	40	0.099045007	10.549
2016_November_VesselB	2016_November_VesselB_2	VesselB	Herring	Drop_camera,_vertical	4	Mass	85	40	0.099045007	5.754
2016_November_VesselB	2016_November_VesselB_2	VesselB	Herring	Drop_camera,_vertical	4	Mass	85	40	0.099045007	11.189
2016_November_VesselB	2016_November_VesselB_2	VesselB	Herring	Drop_camera,_vertical	4	Mass	85	40	0.099045007	15.345
2016_November_VesselB	2016_November_VesselB_2	VesselB	Herring	Drop_camera,_vertical	5	Mass	85	40	0.099045007	10.549
2016_November_VesselB	2016_November_VesselB_2	VesselB	Herring	Drop_camera,_vertical	5	Mass	85	40	0.099045007	8.631
2016_November_VesselB	2016_November_VesselB_2	VesselB	Herring	Drop_camera,_vertical	5	Mass	85	40	0.099045007	7.672
2016_November_VesselB	2016_November_VesselB_2	VesselB	Herring	Drop_camera,_vertical	5	Mass	85	40	0.099045007	9.59
2016_November_VesselB	2016_November_VesselB_2	VesselB	Herring	Drop_camera,_vertical	5	Mass	85	40	0.099045007	7.672
2016_November_VesselB	2016_November_VesselB_3	VesselB	Herring	Drop_camera,_vertical	1	Mass	100	8	0.108941212	10.549
2016_November_VesselB	2016_November_VesselB_3	VesselB	Herring	Drop_camera,_vertical	1	Small	100	8	0.108941212	11.283
2016_November_VesselB	2016_November_VesselB_3	VesselB	Herring	Drop_camera,_vertical	1	Mass	100	8	0.108941212	10.789
2016_November_VesselB	2016_November_VesselB_3	VesselB	Herring	Drop_camera,_vertical	1	Mass	100	8	0.108941212	10.49
2016_November_VesselB	2016_November_VesselB_3	VesselB	Herring	Drop_camera,_vertical	1	Mass	100	8	0.108941212	9.59
2016_November_VesselB	2016_November_VesselB_3	VesselB	Herring	Drop_camera,_vertical	2	Mass	100	8	0.108941212	11.508
2016_November_VesselB	2016_November_VesselB_3	VesselB	Herring	Drop_camera,_vertical	2	Mass	100	8	0.108941212	10.549
2016_November_VesselB	2016_November_VesselB_3	VesselB	Herring	Drop_camera,_vertical	2	Mass	100	8	0.108941212	8.631
2016_November_VesselB	2016_November_VesselB_3	VesselB	Herring	Drop_camera,_vertical	2	Mass	100	8	0.108941212	7.992
2016_November_VesselB	2016_November_VesselB_3	VesselB	Herring	Drop_camera,_vertical	2	Mass	100	8	0.108941212	11.283
2016_November_VesselB	2016_November_VesselB_3	VesselB	Herring	Drop_camera,_vertical	3	Mass	100	8	0.108941212	8.631
2016_November_VesselB	2016_November_VesselB_3	VesselB	Herring	Drop_camera,_vertical	3	Mass	100	8	0.108941212	8.631
2016_November_VesselB	2016_November_VesselB_3	VesselB	Herring	Drop_camera,_vertical	3	Mass	100	8	0.108941212	8.631
2016_November_VesselB	2016_November_VesselB_3	VesselB	Herring	Drop_camera,_vertical	3	Mass	100	8	0.108941212	9.59
2016_November_VesselB	2016_November_VesselB_3	VesselB	Herring	Drop_camera,_vertical	3	Mass	100	8	0.108941212	9.59
2016_November_VesselB	2016_November_VesselB_3	VesselB	Herring	Drop_camera,_vertical	4	Mass	100	8	0.108941212	9.134
2016_November_VesselB	2016_November_VesselB_3	VesselB	Herring	Drop_camera,_vertical	4	Mass	100	8	0.108941212	12.468
2016_November_VesselB	2016_November_VesselB_3	VesselB	Herring	Drop_camera,_vertical	4	Mass	100	8	0.108941212	10.095
2016_November_VesselB	2016_November_VesselB_3	VesselB	Herring	Drop_camera,_vertical	4	Mass	100	8	0.108941212	9.59
2016_November_VesselB	2016_November_VesselB_3	VesselB	Herring	Drop_camera,_vertical	4	Mass	100	8	0.108941212	11.988
2016_November_VesselB	2016_November_VesselB_4	VesselB	Herring	Drop_camera,_vertical	1	Mass	10	13	0.164137124	5.754
2016_November_VesselB	2016_November_VesselB_4	VesselB	Herring	Drop_camera,_vertical	1	Mass	10	13	0.164137124	8.631
2016_November_VesselB	2016_November_VesselB_4	VesselB	Herring	Drop_camera,_vertical	1	Mass	10	13	0.164137124	5.754
2016_November_VesselB	2016_November_VesselB_4	VesselB	Herring	Drop_camera,_vertical	1	Mass	10	13	0.164137124	6.713
2016_November_VesselB	2016_November_VesselB_4	VesselB	Herring	Drop_camera,_vertical	1	Mass	10	13	0.164137124	5.754
2016_November_VesselB	2016_November_VesselB_4	VesselB	Herring	Drop_camera,_vertical	2	Mass	10	13	0.164137124	3.836
2016_November_VesselB	2016_November_VesselB_4	VesselB	Herring	Drop_camera,_vertical	2	Mass	10	13	0.164137124	7.672
2016_November_VesselB	2016_November_VesselB_4	VesselB	Herring	Drop_camera,_vertical	2	Mass	10	13	0.164137124	5.754
2016_November_VesselB	2016_November_VesselB_4	VesselB	Herring	Drop_camera,_vertical	2	Mass	10	13	0.164137124	6.713
2016_November_VesselB	2016_November_VesselB_4	VesselB	Herring	Drop_camera,_vertical	2	Mass	10	13	0.164137124	5.754
2016_November_VesselB	2016_November_VesselB_4	VesselB	Herring	Drop_camera,_vertical	3	Small	10	13	0.164137124	6.713
2016_November_VesselB	2016_November_VesselB_4	VesselB	Herring	Drop_camera,_vertical	3	Small	10	13	0.164137124	7.672
2016_November_VesselB	2016_November_VesselB_4	VesselB	Herring	Drop_camera,_vertical	5	Small	10	13	0.164137124	7.672
2016_November_VesselB	2016_November_VesselB_4	VesselB	Herring	Drop_camera,_vertical	5	Small	10	13	0.164137124	6.713
2016_November_VesselB	2016_November_VesselB_4	VesselB	Herring	Drop_camera,_vertical	5	Small	10	13	0.164137124	4.795
2016_November_VesselB	2016_November_VesselB_4	VesselB	Herring	Drop_camera,_vertical	5	Small	10	13	0.164137124	4.795
2016_November_VesselB	2016_November_VesselB_4	VesselB	Herring	Drop_camera,_vertical	5	Small	10	13	0.164137124	3.836
2016_November_VesselB	2016_November_VesselB_5	VesselB	Herring	Drop_camera,_vertical	1	Mass	70	16	0.174174784	7.672
2016_November_VesselB	2016_November_VesselB_5	VesselB	Herring	Drop_camera,_vertical	1	Small	70	16	0.174174784	10.549
2016_November_VesselB	2016_November_VesselB_5	VesselB	Herring	Drop_camera,_vertical	1	Mass	70	16	0.174174784	7.672
2016_November_VesselB	2016_November_VesselB_5	VesselB	Herring	Drop_camera,_vertical	1	Mass	70	16	0.174174784	8.631
2016_November_VesselB	2016_November_VesselB_5	VesselB	Herring	Drop_camera,_vertical	1	Mass	70	16	0.174174784	7.672
2016_November_VesselB	2016_November_VesselB_5	VesselB	Herring	Drop_camera,_vertical	2	Mass	70	16	0.174174784	11.988
2016_November_VesselB	2016_November_VesselB_5	VesselB	Herring	Drop_camera,_vertical	2	Single	70	16	0.174174784	7.672
2016_November_VesselB	2016_November_VesselB_5	VesselB	Herring	Drop_camera,_vertical	2	Small	70	16	0.174174784	15.984
2016_November_VesselB	2016_November_VesselB_5	VesselB	Herring	Drop_camera,_vertical	2	Single	70	16	0.174174784	8.631
2016_November_VesselB	2016_November_VesselB_5	VesselB	Herring	Drop_camera,_vertical	2	Mass	70	16	0.174174784	13.187
2016_November_VesselB	2016_November_VesselB_5	VesselB	Herring	Drop_camera,_vertical	3	Single	70	16	0.174174784	11.508
2016_November_VesselB	2016_November_VesselB_5	VesselB	Herring	Drop_camera,_vertical	3	Single	70	16	0.174174784	10.549
2016_November_VesselB	2016_November_VesselB_5	VesselB	Herring	Drop_camera,_vertical	3	Small	70	16	0.174174784	13.078
2016_November_VesselB	2016_November_VesselB_5	VesselB	Herring	Drop_camera,_vertical	3	Small	70	16	0.174174784	7.672
2016_November_VesselB	2016_November_VesselB_5	VesselB	Herring	Drop_camera,_vertical	3	Small	70	16	0.174174784	11.508
2016_November_VesselB	2016_November_VesselB_5	VesselB	Herring	Drop_camera,_vertical	4	Small	70	16	0.174174784	9.99
2016_November_VesselB	2016_November_VesselB_5	VesselB	Herring	Drop_camera,_vertical	4	Small	70	16	0.174174784	15.345
2016_November_VesselB	2016_November_VesselB_5	VesselB	Herring	Drop_camera,_vertical	4	Mass	70	16	0.174174784	14.386
2016_November_VesselB	2016_November_VesselB_5	VesselB	Herring	Drop_camera,_vertical	4	Mass	70	16	0.174174784	13.427
2016_November_VesselB	2016_November_VesselB_5	VesselB	Herring	Drop_camera,_vertical	4	Mass	70	16	0.174174784	22.777
2016_November_VesselB	2016_November_VesselB_5	VesselB	Herring	Drop_camera,_vertical	5	Small	70	16	0.174174784	15.413
2016_November_VesselB	2016_November_VesselB_5	VesselB	Herring	Drop_camera,_vertical	5	Small	70	16	0.174174784	13.32
2016_November_VesselB	2016_November_VesselB_5	VesselB	Herring	Drop_camera,_vertical	5	Single	70	16	0.174174784	9.59
2016_November_VesselB	2016_November_VesselB_5	VesselB	Herring	Drop_camera,_vertical	5	Small	70	16	0.174174784	12.468
2016_November_VesselB	2016_November_VesselB_5	VesselB	Herring	Drop_camera,_vertical	5	Small	70	16	0.174174784	12.787
2016_November_VesselB	2016_November_VesselB_6	VesselB	Herring	Drop_camera,_vertical	1	Mass	175	24	0.123221625	15.345
2016_November_VesselB	2016_November_VesselB_6	VesselB	Herring	Drop_camera,_vertical	1	Mass	175	24	0.123221625	6.713
2016_November_VesselB	2016_November_VesselB_6	VesselB	Herring	Drop_camera,_vertical	1	Mass	175	24	0.123221625	11.508
2016_November_VesselB	2016_November_VesselB_6	VesselB	Herring	Drop_camera,_vertical	1	Mass	175	24	0.123221625	10.549
2016_November_VesselB	2016_November_VesselB_6	VesselB	Herring	Drop_camera,_vertical	1	Mass	175	24	0.123221625	7.672
2016_November_VesselB	2016_November_VesselB_6	VesselB	Herring	Drop_camera,_vertical	2	Mass	175	24	0.123221625	8.631
2016_November_VesselB	2016_November_VesselB_6	VesselB	Herring	Drop_camera,_vertical	2	Mass	175	24	0.123221625	6.85
2016_November_VesselB	2016_November_VesselB_6	VesselB	Herring	Drop_camera,_vertical	2	Mass	175	24	0.123221625	9.134
2016_November_VesselB	2016_November_VesselB_6	VesselB	Herring	Drop_camera,_vertical	2	Mass	175	24	0.123221625	7.672
2016_November_VesselB	2016_November_VesselB_6	VesselB	Herring	Drop_camera,_vertical	2	Mass	175	24	0.123221625	7.571
2016_November_VesselB	2016_November_VesselB_6	VesselB	Herring	Drop_camera,_vertical	3	Mass	175	24	0.123221625	8.392
2016_November_VesselB	2016_November_VesselB_6	VesselB	Herring	Drop_camera,_vertical	3	Mass	175	24	0.123221625	11.508
2016_November_VesselB	2016_November_VesselB_6	VesselB	Herring	Drop_camera,_vertical	3	Mass	175	24	0.123221625	13.881
2016_November_VesselB	2016_November_VesselB_6	VesselB	Herring	Drop_camera,_vertical	3	Mass	175	24	0.123221625	11.189
2016_November_VesselB	2016_November_VesselB_6	VesselB	Herring	Drop_camera,_vertical	3	Mass	175	24	0.123221625	7.052
2016_November_VesselB	2016_November_VesselB_6	VesselB	Herring	Drop_camera,_vertical	3	Mass	175	24	0.123221625	12.693
2016_November_VesselB	2016_November_VesselB_6	VesselB	Herring	Drop_camera,_vertical	3	Mass	175	24	0.123221625	12.91
2016_November_VesselB	2016_November_VesselB_6	VesselB	Herring	Drop_camera,_vertical	3	Mass	175	24	0.123221625	8.631
2016_November_VesselB	2016_November_VesselB_6	VesselB	Herring	Drop_camera,_vertical	3	Mass	175	24	0.123221625	13.701
2016_November_VesselB	2016_November_VesselB_6	VesselB	Herring	Drop_camera,_vertical	3	Mass	175	24	0.123221625	9.808
2016_November_VesselB	2016_November_VesselB_6	VesselB	Herring	Drop_camera,_vertical	4	Mass	175	24	0.123221625	14.386
2016_November_VesselB	2016_November_VesselB_6	VesselB	Herring	Drop_camera,_vertical	4	Small	175	24	0.123221625	15.345
2016_November_VesselB	2016_November_VesselB_6	VesselB	Herring	Drop_camera,_vertical	4	Mass	175	24	0.123221625	9.59
2016_November_VesselB	2016_November_VesselB_6	VesselB	Herring	Drop_camera,_vertical	4	Mass	175	24	0.123221625	15.345
2016_November_VesselB	2016_November_VesselB_6	VesselB	Herring	Drop_camera,_vertical	4	Small	175	24	0.123221625	13.427
2016_November_VesselB	2016_November_VesselB_6	VesselB	Herring	Drop_camera,_vertical	5	Single	175	24	0.123221625	6.713
2016_November_VesselB	2016_November_VesselB_6	VesselB	Herring	Drop_camera,_vertical	5	Mass	175	24	0.123221625	14.985
2016_November_VesselB	2016_November_VesselB_6	VesselB	Herring	Drop_camera,_vertical	5	Mass	175	24	0.123221625	16.304
2016_November_VesselB	2016_November_VesselB_6	VesselB	Herring	Drop_camera,_vertical	5	Mass	175	24	0.123221625	17.316
2016_November_VesselB	2016_November_VesselB_6	VesselB	Herring	Drop_camera,_vertical	5	Single	175	24	0.123221625	8.719
2016_June_VesselB	2016_June_VesselB_3	VesselB	Herring	Drop_camera,_vertical	1	Mass	150	22	0.08618488	15
2016_June_VesselB	2016_June_VesselB_3	VesselB	Herring	Drop_camera,_vertical	1	Mass	150	22	0.08618488	11.364
2016_June_VesselB	2016_June_VesselB_3	VesselB	Herring	Drop_camera,_vertical	1	Mass	150	22	0.08618488	18.478
2016_June_VesselB	2016_June_VesselB_3	VesselB	Herring	Drop_camera,_vertical	1	Mass	150	22	0.08618488	9.559
2016_June_VesselB	2016_June_VesselB_3	VesselB	Herring	Drop_camera,_vertical	1	Mass	150	22	0.08618488	12
2016_June_VesselB	2016_June_VesselB_3	VesselB	Herring	Drop_camera,_vertical	2	Mass	150	22	0.08618488	13
2016_June_VesselB	2016_June_VesselB_3	VesselB	Herring	Drop_camera,_vertical	2	Mass	150	22	0.08618488	16.667
2016_June_VesselB	2016_June_VesselB_3	VesselB	Herring	Drop_camera,_vertical	2	Mass	150	22	0.08618488	23.438
2016_June_VesselB	2016_June_VesselB_3	VesselB	Herring	Drop_camera,_vertical	2	Mass	150	22	0.08618488	18
2016_June_VesselB	2016_June_VesselB_3	VesselB	Herring	Drop_camera,_vertical	2	Mass	150	22	0.08618488	18
2016_June_VesselB	2016_June_VesselB_3	VesselB	Herring	Drop_camera,_vertical	3	Mass	150	22	0.08618488	16.667
2016_June_VesselB	2016_June_VesselB_3	VesselB	Herring	Drop_camera,_vertical	3	Mass	150	22	0.08618488	14.063
2016_June_VesselB	2016_June_VesselB_3	VesselB	Herring	Drop_camera,_vertical	4	Mass	150	22	0.08618488	10
2016_June_VesselB	2016_June_VesselB_3	VesselB	Herring	Drop_camera,_vertical	4	Single	150	22	0.08618488	20
2016_June_VesselB	2016_June_VesselB_3	VesselB	Herring	Drop_camera,_vertical	4	Small	150	22	0.08618488	11
2016_June_VesselB	2016_June_VesselB_3	VesselB	Herring	Drop_camera,_vertical	4	Mass	150	22	0.08618488	11
2016_June_VesselB	2016_June_VesselB_3	VesselB	Herring	Drop_camera,_vertical	4	Mass	150	22	0.08618488	10
2016_June_VesselB	2016_June_VesselB_3	VesselB	Herring	Drop_camera,_vertical	5	Mass	150	22	0.08618488	16
2016_June_VesselB	2016_June_VesselB_3	VesselB	Herring	Drop_camera,_vertical	5	Mass	150	22	0.08618488	16.25
2016_June_VesselB	2016_June_VesselB_3	VesselB	Herring	Drop_camera,_vertical	5	Mass	150	22	0.08618488	13
2016_June_VesselB	2016_June_VesselB_3	VesselB	Herring	Drop_camera,_vertical	5	Mass	150	22	0.08618488	15.217
2016_June_VesselB	2016_June_VesselB_3	VesselB	Herring	Drop_camera,_vertical	5	Mass	150	22	0.08618488	15
2015_September_VesselA	2015_September_VesselA_1	VesselA	Mackerel	Geil_camera	1	Single	200	10	0.162074554	19.745
2015_September_VesselA	2015_September_VesselA_1	VesselA	Mackerel	Geil_camera	1	Single	200	10	0.162074554	10.49
2015_September_VesselA	2015_September_VesselA_1	VesselA	Mackerel	Geil_camera	1	Small	200	10	0.162074554	28.335
2015_September_VesselA	2015_September_VesselA_1	VesselA	Mackerel	Geil_camera	1	Small	200	10	0.162074554	14.055
2015_September_VesselA	2015_September_VesselA_1	VesselA	Mackerel	Geil_camera	1	Small	200	10	0.162074554	9.445
2015_September_VesselA	2015_September_VesselA_1	VesselA	Mackerel	Geil_camera	3	Mass	200	10	0.162074554	5.994
2015_September_VesselA	2015_September_VesselA_1	VesselA	Mackerel	Geil_camera	3	Mass	200	10	0.162074554	10.549
2015_September_VesselA	2015_September_VesselA_1	VesselA	Mackerel	Geil_camera	3	Mass	200	10	0.162074554	10.424
2015_September_VesselA	2015_September_VesselA_1	VesselA	Mackerel	Geil_camera	3	Mass	200	10	0.162074554	9.382
2015_September_VesselA	2015_September_VesselA_1	VesselA	Mackerel	Geil_camera	3	Mass	200	10	0.162074554	14.985
2015_September_VesselA	2015_September_VesselA_1	VesselA	Mackerel	Geil_camera	4	Mass	200	10	0.162074554	5.994
2015_September_VesselA	2015_September_VesselA_1	VesselA	Mackerel	Geil_camera	5	Mass	200	10	0.162074554	7.493
2015_September_VesselA	2015_September_VesselA_1	VesselA	Mackerel	Geil_camera	5	Mass	200	10	0.162074554	8.88
2015_September_VesselA	2015_September_VesselA_1	VesselA	Mackerel	Geil_camera	5	Mass	200	10	0.162074554	10.549
2015_September_VesselA	2015_September_VesselA_1	VesselA	Mackerel	Geil_camera	5	Mass	200	10	0.162074554	9.99
2015_September_VesselA	2015_September_VesselA_1	VesselA	Mackerel	Geil_camera	5	Mass	200	10	0.162074554	7.493
2015_September_VesselA	2015_September_VesselA_3	VesselA	Mackerel	Geil_camera	1	Mass	1	10	0.27027027	7.672
2015_September_VesselA	2015_September_VesselA_3	VesselA	Mackerel	Geil_camera	1	Single	1	10	0.27027027	6.94
2015_September_VesselA	2015_September_VesselA_3	VesselA	Mackerel	Geil_camera	1	Mass	1	10	0.27027027	7.992
2015_September_VesselA	2015_September_VesselA_3	VesselA	Mackerel	Geil_camera	1	Mass	1	10	0.27027027	8.392
2015_September_VesselA	2015_September_VesselA_3	VesselA	Mackerel	Geil_camera	1	Mass	1	10	0.27027027	11.066
2015_September_VesselA	2015_September_VesselA_3	VesselA	Mackerel	Geil_camera	2	Mass	1	10	0.27027027	4.795
2015_September_VesselA	2015_September_VesselA_3	VesselA	Mackerel	Geil_camera	2	Mass	1	10	0.27027027	7.052
2015_September_VesselA	2015_September_VesselA_3	VesselA	Mackerel	Geil_camera	2	Mass	1	10	0.27027027	8.339
2015_September_VesselA	2015_September_VesselA_3	VesselA	Mackerel	Geil_camera	2	Mass	1	10	0.27027027	10.054
2015_September_VesselA	2015_September_VesselA_3	VesselA	Mackerel	Geil_camera	2	Mass	1	10	0.27027027	6.48
2015_September_VesselA	2015_September_VesselA_3	VesselA	Mackerel	Geil_camera	3	Single	1	10	0.27027027	7.027
2015_September_VesselA	2015_September_VesselA_3	VesselA	Mackerel	Geil_camera	4	Mass	1	10	0.27027027	8.392
2015_September_VesselA	2015_September_VesselA_3	VesselA	Mackerel	Geil_camera	4	Mass	1	10	0.27027027	23.976
2015_September_VesselA	2015_September_VesselA_3	VesselA	Mackerel	Geil_camera	4	Mass	1	10	0.27027027	7.297
2015_September_VesselA	2015_September_VesselA_3	VesselA	Mackerel	Geil_camera	4	Mass	1	10	0.27027027	11.189
2015_September_VesselA	2015_September_VesselA_3	VesselA	Mackerel	Geil_camera	4	Mass	1	10	0.27027027	7.992
2015_September_VesselA	2015_September_VesselA_3	VesselA	Mackerel	Geil_camera	5	Mass	1	10	0.27027027	15.984
2015_September_VesselA	2015_September_VesselA_3	VesselA	Mackerel	Geil_camera	5	Mass	1	10	0.27027027	17.982
2015_September_VesselA	2015_September_VesselA_5	VesselA	Mackerel	Geil_camera	1	Single	400	30	0.138888889	5.184
2015_September_VesselA	2015_September_VesselA_5	VesselA	Mackerel	Geil_camera	1	Single	400	30	0.138888889	9.118
2015_September_VesselA	2015_September_VesselA_5	VesselA	Mackerel	Geil_camera	2	Small	400	30	0.138888889	7.587
2015_September_VesselA	2015_September_VesselA_5	VesselA	Mackerel	Geil_camera	2	Small	400	30	0.138888889	7.249
2015_September_VesselA	2015_September_VesselA_5	VesselA	Mackerel	Geil_camera	2	Small	400	30	0.138888889	5.184
2015_September_VesselA	2015_September_VesselA_5	VesselA	Mackerel	Geil_camera	2	Mass	400	30	0.138888889	9.281
2015_September_VesselA	2015_September_VesselA_5	VesselA	Mackerel	Geil_camera	2	Small	400	30	0.138888889	17.126
2015_September_VesselA	2015_September_VesselA_5	VesselA	Mackerel	Geil_camera	3	Single	400	30	0.138888889	9.941
2015_September_VesselA	2015_September_VesselA_5	VesselA	Mackerel	Geil_camera	4	Mass	400	30	0.138888889	21.578
2015_September_VesselA	2015_September_VesselA_5	VesselA	Mackerel	Geil_camera	4	Mass	400	30	0.138888889	18.838
2015_September_VesselA	2015_September_VesselA_5	VesselA	Mackerel	Geil_camera	4	Mass	400	30	0.138888889	13.32
2015_September_VesselA	2015_September_VesselA_5	VesselA	Mackerel	Geil_camera	4	Mass	400	30	0.138888889	7.377
2015_September_VesselA	2015_September_VesselA_5	VesselA	Mackerel	Geil_camera	4	Mass	400	30	0.138888889	9.134
2015_September_VesselA	2015_September_VesselA_5	VesselA	Mackerel	Geil_camera	5	Mass	400	30	0.138888889	3.425
2015_September_VesselA	2015_September_VesselA_5	VesselA	Mackerel	Geil_camera	5	Mass	400	30	0.138888889	7.992
2015_September_VesselA	2015_September_VesselA_8	VesselA	Mackerel	Geil_camera	1	Mass	250	12	0.228310502	8.88
2015_September_VesselA	2015_September_VesselA_8	VesselA	Mackerel	Geil_camera	1	Mass	250	12	0.228310502	6.993
2015_September_VesselA	2015_September_VesselA_8	VesselA	Mackerel	Geil_camera	1	Mass	250	12	0.228310502	6.94
2015_September_VesselA	2015_September_VesselA_8	VesselA	Mackerel	Geil_camera	1	Mass	250	12	0.228310502	11.988
2015_September_VesselA	2015_September_VesselA_8	VesselA	Mackerel	Geil_camera	1	Mass	250	12	0.228310502	11.988
2015_September_VesselA	2015_September_VesselA_8	VesselA	Mackerel	Geil_camera	2	Mass	250	12	0.228310502	7.992
2015_September_VesselA	2015_September_VesselA_8	VesselA	Mackerel	Geil_camera	2	Mass	250	12	0.228310502	6.216
2015_September_VesselA	2015_September_VesselA_8	VesselA	Mackerel	Geil_camera	2	Mass	250	12	0.228310502	4.795
2015_September_VesselA	2015_September_VesselA_8	VesselA	Mackerel	Geil_camera	2	Mass	250	12	0.228310502	7.193
2015_September_VesselA	2015_September_VesselA_8	VesselA	Mackerel	Geil_camera	2	Mass	250	12	0.228310502	7.193
2015_September_VesselA	2015_September_VesselA_8	VesselA	Mackerel	Geil_camera	3	Single	250	12	0.228310502	15.514
2015_September_VesselA	2015_September_VesselA_8	VesselA	Mackerel	Geil_camera	3	Mass	250	12	0.228310502	10.49
2015_September_VesselA	2015_September_VesselA_8	VesselA	Mackerel	Geil_camera	3	Mass	250	12	0.228310502	8.242
2015_September_VesselA	2015_September_VesselA_8	VesselA	Mackerel	Geil_camera	3	Mass	250	12	0.228310502	14.985
2015_September_VesselA	2015_September_VesselA_8	VesselA	Mackerel	Geil_camera	3	Mass	250	12	0.228310502	9.59
2015_September_VesselA	2015_September_VesselA_8	VesselA	Mackerel	Geil_camera	4	Mass	250	12	0.228310502	6.993
2015_September_VesselA	2015_September_VesselA_8	VesselA	Mackerel	Geil_camera	4	Mass	250	12	0.228310502	7.052
2015_September_VesselA	2015_September_VesselA_8	VesselA	Mackerel	Geil_camera	4	Mass	250	12	0.228310502	7.377
2015_September_VesselA	2015_September_VesselA_8	VesselA	Mackerel	Geil_camera	4	Mass	250	12	0.228310502	8.991
2015_September_VesselA	2015_September_VesselA_8	VesselA	Mackerel	Geil_camera	4	Mass	250	12	0.228310502	6.85
2015_September_VesselA	2015_September_VesselA_8	VesselA	Mackerel	Geil_camera	5	Mass	250	12	0.228310502	11.988
2015_September_VesselA	2015_September_VesselA_8	VesselA	Mackerel	Geil_camera	5	Mass	250	12	0.228310502	6.66
2015_September_VesselA	2015_September_VesselA_8	VesselA	Mackerel	Geil_camera	5	Mass	250	12	0.228310502	4.093
2015_September_VesselA	2015_September_VesselA_8	VesselA	Mackerel	Geil_camera	5	Single	250	12	0.228310502	6.539
2015_September_VesselA	2015_September_VesselA_8	VesselA	Mackerel	Geil_camera	5	Mass	250	12	0.228310502	11.988
2015_June_VesselB	2015_June_VesselB_2	VesselB	Mackerel	Geil_camera	1	Mass	30	12	NA	8.333
2015_June_VesselB	2015_June_VesselB_2	VesselB	Mackerel	Geil_camera	1	Mass	30	12	NA	8.333
2015_June_VesselB	2015_June_VesselB_2	VesselB	Mackerel	Geil_camera	1	Mass	30	12	NA	8.696
2015_June_VesselB	2015_June_VesselB_2	VesselB	Mackerel	Geil_camera	1	Mass	30	12	NA	9.091
2015_June_VesselB	2015_June_VesselB_2	VesselB	Mackerel	Geil_camera	1	Mass	30	12	NA	9.722
2015_June_VesselB	2015_June_VesselB_2	VesselB	Mackerel	Geil_camera	2	Small	30	12	NA	7.895
2015_June_VesselB	2015_June_VesselB_2	VesselB	Mackerel	Geil_camera	2	Small	30	12	NA	13.333
2015_June_VesselB	2015_June_VesselB_2	VesselB	Mackerel	Geil_camera	2	Small	30	12	NA	6.25
2015_June_VesselB	2015_June_VesselB_2	VesselB	Mackerel	Geil_camera	2	Small	30	12	NA	5.978
2015_June_VesselB	2015_June_VesselB_2	VesselB	Mackerel	Geil_camera	2	Small	30	12	NA	4.545
2015_June_VesselB	2015_June_VesselB_2	VesselB	Mackerel	Geil_camera	4	Mass	30	12	NA	8.333
2015_June_VesselB	2015_June_VesselB_2	VesselB	Mackerel	Geil_camera	4	Mass	30	12	NA	8.333
2015_June_VesselB	2015_June_VesselB_2	VesselB	Mackerel	Geil_camera	4	Mass	30	12	NA	12.5
2015_June_VesselB	2015_June_VesselB_2	VesselB	Mackerel	Geil_camera	4	Mass	30	12	NA	11.765
2015_June_VesselB	2015_June_VesselB_2	VesselB	Mackerel	Geil_camera	4	Mass	30	12	NA	11.25
2015_June_VesselB	2015_June_VesselB_2	VesselB	Mackerel	Geil_camera	5	Mass	30	12	NA	11.364
2015_June_VesselB	2015_June_VesselB_2	VesselB	Mackerel	Geil_camera	5	Mass	30	12	NA	10.714
2015_June_VesselB	2015_June_VesselB_2	VesselB	Mackerel	Geil_camera	5	Mass	30	12	NA	5.357
2015_June_VesselB	2015_June_VesselB_3	VesselB	Mackerel	Geil_camera	1	Mass	10	11	0.323624595	10.938
2015_June_VesselB	2015_June_VesselB_3	VesselB	Mackerel	Geil_camera	1	Mass	10	11	0.323624595	10.185
2015_June_VesselB	2015_June_VesselB_3	VesselB	Mackerel	Geil_camera	1	Single	10	11	0.323624595	11.842
2015_June_VesselB	2015_June_VesselB_3	VesselB	Mackerel	Geil_camera	1	Mass	10	11	0.323624595	6.618
2015_June_VesselB	2015_June_VesselB_3	VesselB	Mackerel	Geil_camera	1	Mass	10	11	0.323624595	11.458
2015_June_VesselB	2015_June_VesselB_3	VesselB	Mackerel	Geil_camera	2	Mass	10	11	0.323624595	7.5
2015_June_VesselB	2015_June_VesselB_3	VesselB	Mackerel	Geil_camera	2	Mass	10	11	0.323624595	17.5
2015_June_VesselB	2015_June_VesselB_3	VesselB	Mackerel	Geil_camera	2	Small	10	11	0.323624595	5.882
2015_June_VesselB	2015_June_VesselB_3	VesselB	Mackerel	Geil_camera	2	Mass	10	11	0.323624595	7.895
2015_June_VesselB	2015_June_VesselB_3	VesselB	Mackerel	Geil_camera	2	Mass	10	11	0.323624595	7.143
2015_June_VesselB	2015_June_VesselB_3	VesselB	Mackerel	Geil_camera	3	Mass	10	11	0.323624595	11.842
2015_June_VesselB	2015_June_VesselB_3	VesselB	Mackerel	Geil_camera	3	Mass	10	11	0.323624595	6.111
2015_June_VesselB	2015_June_VesselB_3	VesselB	Mackerel	Geil_camera	3	Mass	10	11	0.323624595	6.522
2015_June_VesselB	2015_June_VesselB_3	VesselB	Mackerel	Geil_camera	3	Mass	10	11	0.323624595	4
2015_June_VesselB	2015_June_VesselB_3	VesselB	Mackerel	Geil_camera	3	Mass	10	11	0.323624595	8.088
2015_June_VesselB	2015_June_VesselB_3	VesselB	Mackerel	Geil_camera	4	Mass	10	11	0.323624595	12.5
2015_June_VesselB	2015_June_VesselB_3	VesselB	Mackerel	Geil_camera	4	Mass	10	11	0.323624595	9
2015_June_VesselB	2015_June_VesselB_3	VesselB	Mackerel	Geil_camera	4	Mass	10	11	0.323624595	8.333
2015_June_VesselB	2015_June_VesselB_3	VesselB	Mackerel	Geil_camera	4	Mass	10	11	0.323624595	7.692
2015_June_VesselB	2015_June_VesselB_3	VesselB	Mackerel	Geil_camera	4	Mass	10	11	0.323624595	7.292
2015_June_VesselB	2015_June_VesselB_3	VesselB	Mackerel	Geil_camera	5	Small	10	11	0.323624595	12.5
2015_June_VesselB	2015_June_VesselB_3	VesselB	Mackerel	Geil_camera	5	Mass	10	11	0.323624595	6.579
2015_June_VesselB	2015_June_VesselB_3	VesselB	Mackerel	Geil_camera	5	Mass	10	11	0.323624595	13.636
2015_June_VesselB	2015_June_VesselB_3	VesselB	Mackerel	Geil_camera	5	Mass	10	11	0.323624595	7.692
2015_June_VesselB	2015_June_VesselB_3	VesselB	Mackerel	Geil_camera	5	Mass	10	11	0.323624595	7.609
2015_June_VesselB	2015_June_VesselB_5	VesselB	Mackerel	Geil_camera	1	Mass	7	11	NA	9.211
2015_June_VesselB	2015_June_VesselB_5	VesselB	Mackerel	Geil_camera	1	Mass	7	11	NA	7.5
2015_June_VesselB	2015_June_VesselB_5	VesselB	Mackerel	Geil_camera	1	Mass	7	11	NA	5.435
2015_June_VesselB	2015_June_VesselB_5	VesselB	Mackerel	Geil_camera	1	Mass	7	11	NA	7.813
2015_June_VesselB	2015_June_VesselB_5	VesselB	Mackerel	Geil_camera	1	Mass	7	11	NA	8.75
2015_June_VesselB	2015_June_VesselB_5	VesselB	Mackerel	Geil_camera	2	Mass	7	11	NA	8.333
2015_June_VesselB	2015_June_VesselB_5	VesselB	Mackerel	Geil_camera	2	Mass	7	11	NA	7.292
2015_June_VesselB	2015_June_VesselB_5	VesselB	Mackerel	Geil_camera	2	Mass	7	11	NA	8.333
2015_June_VesselB	2015_June_VesselB_5	VesselB	Mackerel	Geil_camera	2	Mass	7	11	NA	10.938
2015_June_VesselB	2015_June_VesselB_5	VesselB	Mackerel	Geil_camera	2	Mass	7	11	NA	11.765
2015_June_VesselB	2015_June_VesselB_5	VesselB	Mackerel	Geil_camera	3	Mass	7	11	NA	9.615
2015_June_VesselB	2015_June_VesselB_5	VesselB	Mackerel	Geil_camera	3	Mass	7	11	NA	6.731
2015_June_VesselB	2015_June_VesselB_5	VesselB	Mackerel	Geil_camera	3	Mass	7	11	NA	10.294
2015_June_VesselB	2015_June_VesselB_5	VesselB	Mackerel	Geil_camera	3	Mass	7	11	NA	6.061
2015_June_VesselB	2015_June_VesselB_5	VesselB	Mackerel	Geil_camera	3	Mass	7	11	NA	6.25
2015_June_VesselB	2015_June_VesselB_5	VesselB	Mackerel	Geil_camera	4	Mass	7	11	NA	5.556
2015_June_VesselB	2015_June_VesselB_5	VesselB	Mackerel	Geil_camera	5	Mass	7	11	NA	4.73
2015_June_VesselB	2015_June_VesselB_5	VesselB	Mackerel	Geil_camera	5	Single	7	11	NA	5.769
2015_June_VesselB	2015_June_VesselB_5	VesselB	Mackerel	Geil_camera	5	Mass	7	11	NA	4.651
2015_June_VesselB	2015_June_VesselB_5	VesselB	Mackerel	Geil_camera	5	Mass	7	11	NA	5.263
2015_June_VesselB	2015_June_VesselB_5	VesselB	Mackerel	Geil_camera	5	Mass	7	11	NA	4.487
2015_Febuary_VesselB	2015_Febuary_VesselB_3	VesselB	Herring	Geil_camera	1	Single	125	15	0.27027027	8.333
2015_Febuary_VesselB	2015_Febuary_VesselB_3	VesselB	Herring	Geil_camera	2	Mass	125	15	0.27027027	9.722
2015_Febuary_VesselB	2015_Febuary_VesselB_3	VesselB	Herring	Geil_camera	3	Mass	125	15	0.27027027	12.5
2015_Febuary_VesselB	2015_Febuary_VesselB_3	VesselB	Herring	Geil_camera	3	Mass	125	15	0.27027027	15.909
2015_Febuary_VesselB	2015_Febuary_VesselB_3	VesselB	Herring	Geil_camera	3	Mass	125	15	0.27027027	17.857
2015_Febuary_VesselB	2015_Febuary_VesselB_3	VesselB	Herring	Geil_camera	3	Mass	125	15	0.27027027	12.5
2015_Febuary_VesselB	2015_Febuary_VesselB_3	VesselB	Herring	Geil_camera	3	Mass	125	15	0.27027027	14.773
2015_Febuary_VesselB	2015_Febuary_VesselB_3	VesselB	Herring	Geil_camera	4	Mass	125	15	0.27027027	9.756
2015_Febuary_VesselB	2015_Febuary_VesselB_3	VesselB	Herring	Geil_camera	4	Mass	125	15	0.27027027	5.952
2015_Febuary_VesselB	2015_Febuary_VesselB_3	VesselB	Herring	Geil_camera	4	Mass	125	15	0.27027027	10.833
2015_Febuary_VesselB	2015_Febuary_VesselB_3	VesselB	Herring	Geil_camera	4	Mass	125	15	0.27027027	4.762
2015_Febuary_VesselB	2015_Febuary_VesselB_3	VesselB	Herring	Geil_camera	4	Mass	125	15	0.27027027	7.955
2015_Febuary_VesselB	2015_Febuary_VesselB_3	VesselB	Herring	Geil_camera	5	Mass	125	15	0.27027027	7.292
2015_Febuary_VesselB	2015_Febuary_VesselB_3	VesselB	Herring	Geil_camera	5	Mass	125	15	0.27027027	6.667
2015_Febuary_VesselB	2015_Febuary_VesselB_3	VesselB	Herring	Geil_camera	5	Mass	125	15	0.27027027	6.818
2015_Febuary_VesselB	2015_Febuary_VesselB_3	VesselB	Herring	Geil_camera	5	Mass	125	15	0.27027027	7.692
2015_Febuary_VesselB	2015_Febuary_VesselB_3	VesselB	Herring	Geil_camera	5	Mass	125	15	0.27027027	6.481
2016_October_VesselA	2016_October_VesselA_1	VesselA	Mackerel	Geil_camera	1	Mass	1	7	0.219514145	5.488
2016_October_VesselA	2016_October_VesselA_1	VesselA	Mackerel	Geil_camera	1	Mass	1	7	0.219514145	6.522
2016_October_VesselA	2016_October_VesselA_1	VesselA	Mackerel	Geil_camera	1	Mass	1	7	0.219514145	5.556
2016_October_VesselA	2016_October_VesselA_1	VesselA	Mackerel	Geil_camera	1	Mass	1	7	0.219514145	6.818
2016_October_VesselA	2016_October_VesselA_1	VesselA	Mackerel	Geil_camera	1	Mass	1	7	0.219514145	5.357
2016_October_VesselA	2016_October_VesselA_1	VesselA	Mackerel	Geil_camera	2	Mass	1	7	0.219514145	9.821
2016_October_VesselA	2016_October_VesselA_1	VesselA	Mackerel	Geil_camera	2	Mass	1	7	0.219514145	4.032
2016_October_VesselA	2016_October_VesselA_1	VesselA	Mackerel	Geil_camera	2	Mass	1	7	0.219514145	9.211
2016_October_VesselA	2016_October_VesselA_1	VesselA	Mackerel	Geil_camera	2	Mass	1	7	0.219514145	7.407
2016_October_VesselA	2016_October_VesselA_1	VesselA	Mackerel	Geil_camera	2	Mass	1	7	0.219514145	5.435
2016_October_VesselA	2016_October_VesselA_1	VesselA	Mackerel	Geil_camera	3	Mass	1	7	0.219514145	8.333
2016_October_VesselA	2016_October_VesselA_1	VesselA	Mackerel	Geil_camera	3	Mass	1	7	0.219514145	8.824
2016_October_VesselA	2016_October_VesselA_1	VesselA	Mackerel	Geil_camera	3	Mass	1	7	0.219514145	6.731
2016_October_VesselA	2016_October_VesselA_1	VesselA	Mackerel	Geil_camera	3	Mass	1	7	0.219514145	11.111
2016_October_VesselA	2016_October_VesselA_1	VesselA	Mackerel	Geil_camera	3	Mass	1	7	0.219514145	5.172
2016_October_VesselA	2016_October_VesselA_1	VesselA	Mackerel	Geil_camera	4	Mass	1	7	0.219514145	7.955
2016_October_VesselA	2016_October_VesselA_1	VesselA	Mackerel	Geil_camera	4	Mass	1	7	0.219514145	10.417
2016_October_VesselA	2016_October_VesselA_1	VesselA	Mackerel	Geil_camera	4	Mass	1	7	0.219514145	8.553
2016_October_VesselA	2016_October_VesselA_1	VesselA	Mackerel	Geil_camera	4	Mass	1	7	0.219514145	10.294
2016_October_VesselA	2016_October_VesselA_1	VesselA	Mackerel	Geil_camera	4	Mass	1	7	0.219514145	8.333
2016_October_VesselA	2016_October_VesselA_1	VesselA	Mackerel	Geil_camera	5	Mass	1	7	0.219514145	9.375
2016_October_VesselA	2016_October_VesselA_1	VesselA	Mackerel	Geil_camera	5	Mass	1	7	0.219514145	6.429
2016_October_VesselA	2016_October_VesselA_1	VesselA	Mackerel	Geil_camera	5	Mass	1	7	0.219514145	5.469
2016_October_VesselA	2016_October_VesselA_1	VesselA	Mackerel	Geil_camera	5	Mass	1	7	0.219514145	9.615
2016_October_VesselA	2016_October_VesselA_1	VesselA	Mackerel	Geil_camera	5	Mass	1	7	0.219514145	10
2016_October_VesselA	2016_October_VesselA_2	VesselA	Mackerel	Geil_camera	1	Mass	300	8	0.203101458	9.615
2016_October_VesselA	2016_October_VesselA_2	VesselA	Mackerel	Geil_camera	2	Mass	300	8	0.203101458	7.143
2016_October_VesselA	2016_October_VesselA_2	VesselA	Mackerel	Geil_camera	3	Mass	300	8	0.203101458	6.667
2016_October_VesselA	2016_October_VesselA_2	VesselA	Mackerel	Geil_camera	4	Mass	300	8	0.203101458	7.143
2016_October_VesselA	2016_October_VesselA_2	VesselA	Mackerel	Geil_camera	4	Mass	300	8	0.203101458	6.25
2016_October_VesselA	2016_October_VesselA_2	VesselA	Mackerel	Geil_camera	4	Mass	300	8	0.203101458	8.333
2016_October_VesselA	2016_October_VesselA_2	VesselA	Mackerel	Geil_camera	4	Mass	300	8	0.203101458	13.889
2016_October_VesselA	2016_October_VesselA_2	VesselA	Mackerel	Geil_camera	4	Mass	300	8	0.203101458	17.308
2016_October_VesselA	2016_October_VesselA_2	VesselA	Mackerel	Geil_camera	5	Single	300	8	0.203101458	3.75
2016_October_VesselA	2016_October_VesselA_4	VesselA	Mackerel	Geil_camera	1	Mass	1200	7	0.241639808	13.333
2016_October_VesselA	2016_October_VesselA_4	VesselA	Mackerel	Geil_camera	1	Mass	1200	7	0.241639808	11.905
2016_October_VesselA	2016_October_VesselA_4	VesselA	Mackerel	Geil_camera	1	Mass	1200	7	0.241639808	10
2016_October_VesselA	2016_October_VesselA_4	VesselA	Mackerel	Geil_camera	1	Mass	1200	7	0.241639808	14.063
2016_October_VesselA	2016_October_VesselA_4	VesselA	Mackerel	Geil_camera	1	Mass	1200	7	0.241639808	8.824
2016_October_VesselA	2016_October_VesselA_4	VesselA	Mackerel	Geil_camera	2	Small	1200	7	0.241639808	15
2016_October_VesselA	2016_October_VesselA_4	VesselA	Mackerel	Geil_camera	2	Mass	1200	7	0.241639808	10.417
2016_October_VesselA	2016_October_VesselA_4	VesselA	Mackerel	Geil_camera	2	Mass	1200	7	0.241639808	12.5
2016_October_VesselA	2016_October_VesselA_4	VesselA	Mackerel	Geil_camera	2	Mass	1200	7	0.241639808	14.583
2016_October_VesselA	2016_October_VesselA_4	VesselA	Mackerel	Geil_camera	2	Mass	1200	7	0.241639808	12.5
2016_October_VesselA	2016_October_VesselA_4	VesselA	Mackerel	Geil_camera	3	Mass	1200	7	0.241639808	7.955
2016_October_VesselA	2016_October_VesselA_4	VesselA	Mackerel	Geil_camera	3	Mass	1200	7	0.241639808	7.353
2016_October_VesselA	2016_October_VesselA_4	VesselA	Mackerel	Geil_camera	3	Mass	1200	7	0.241639808	7.955
2016_October_VesselA	2016_October_VesselA_4	VesselA	Mackerel	Geil_camera	3	Mass	1200	7	0.241639808	8.929
2016_October_VesselA	2016_October_VesselA_4	VesselA	Mackerel	Geil_camera	3	Mass	1200	7	0.241639808	6.667
2016_October_VesselA	2016_October_VesselA_4	VesselA	Mackerel	Geil_camera	4	Mass	1200	7	0.241639808	5.208
2016_October_VesselA	2016_October_VesselA_4	VesselA	Mackerel	Geil_camera	4	Mass	1200	7	0.241639808	7.813
2016_October_VesselA	2016_October_VesselA_4	VesselA	Mackerel	Geil_camera	5	Mass	1200	7	0.241639808	7.353
2016_October_VesselA	2016_October_VesselA_4	VesselA	Mackerel	Geil_camera	5	Mass	1200	7	0.241639808	7.143
2016_October_VesselA	2016_October_VesselA_4	VesselA	Mackerel	Geil_camera	5	Mass	1200	7	0.241639808	8.333
2016_October_VesselA	2016_October_VesselA_4	VesselA	Mackerel	Geil_camera	5	Mass	1200	7	0.241639808	7.692
2016_October_VesselA	2016_October_VesselA_4	VesselA	Mackerel	Geil_camera	5	Mass	1200	7	0.241639808	5.435
2016_October_VesselA	2016_October_VesselA_5	VesselA	Mackerel	Geil_camera	1	Small	1	6	0.277777778	7.143
2016_October_VesselA	2016_October_VesselA_5	VesselA	Mackerel	Geil_camera	1	Small	1	6	0.277777778	4.762
2016_October_VesselA	2016_October_VesselA_5	VesselA	Mackerel	Geil_camera	1	Small	1	6	0.277777778	8.654
2016_October_VesselA	2016_October_VesselA_6	VesselA	Mackerel	Geil_camera	1	Single	50	9	0.305025555	6.25
2016_June_VesselA	2016_June_VesselA_1	VesselA	Herring	Geil_camera	1	Mass	300	14	0.152821347	11.429
2016_June_VesselA	2016_June_VesselA_1	VesselA	Herring	Geil_camera	1	Mass	300	14	0.152821347	10
2016_June_VesselA	2016_June_VesselA_1	VesselA	Herring	Geil_camera	1	Mass	300	14	0.152821347	9.821
2016_June_VesselA	2016_June_VesselA_1	VesselA	Herring	Geil_camera	1	Mass	300	14	0.152821347	8.108
2016_June_VesselA	2016_June_VesselA_1	VesselA	Herring	Geil_camera	1	Mass	300	14	0.152821347	9.868
2016_June_VesselA	2016_June_VesselA_1	VesselA	Herring	Geil_camera	2	Mass	300	14	0.152821347	9.286
2016_June_VesselA	2016_June_VesselA_1	VesselA	Herring	Geil_camera	2	Mass	300	14	0.152821347	9.524
2016_June_VesselA	2016_June_VesselA_1	VesselA	Herring	Geil_camera	2	Mass	300	14	0.152821347	6.818
2016_June_VesselA	2016_June_VesselA_1	VesselA	Herring	Geil_camera	2	Mass	300	14	0.152821347	8.594
2016_June_VesselA	2016_June_VesselA_1	VesselA	Herring	Geil_camera	2	Mass	300	14	0.152821347	7.5
2016_June_VesselA	2016_June_VesselA_1	VesselA	Herring	Geil_camera	3	Mass	300	14	0.152821347	8.75
2016_June_VesselA	2016_June_VesselA_1	VesselA	Herring	Geil_camera	3	Mass	300	14	0.152821347	6.25
2016_June_VesselA	2016_June_VesselA_1	VesselA	Herring	Geil_camera	3	Mass	300	14	0.152821347	9.211
2016_June_VesselA	2016_June_VesselA_1	VesselA	Herring	Geil_camera	3	Mass	300	14	0.152821347	5.952
2016_June_VesselA	2016_June_VesselA_1	VesselA	Herring	Geil_camera	3	Mass	300	14	0.152821347	7.895
2016_June_VesselA	2016_June_VesselA_1	VesselA	Herring	Geil_camera	4	Mass	300	14	0.152821347	8.333
2016_June_VesselA	2016_June_VesselA_1	VesselA	Herring	Geil_camera	4	Mass	300	14	0.152821347	8.333
2016_June_VesselA	2016_June_VesselA_1	VesselA	Herring	Geil_camera	4	Mass	300	14	0.152821347	9.375
2016_June_VesselA	2016_June_VesselA_1	VesselA	Herring	Geil_camera	4	Mass	300	14	0.152821347	7.653
2016_June_VesselA	2016_June_VesselA_1	VesselA	Herring	Geil_camera	4	Mass	300	14	0.152821347	9.375
2016_June_VesselA	2016_June_VesselA_1	VesselA	Herring	Geil_camera	4	Mass	300	14	0.152821347	7.292
2016_June_VesselA	2016_June_VesselA_1	VesselA	Herring	Geil_camera	4	Mass	300	14	0.152821347	6.707
2016_June_VesselA	2016_June_VesselA_1	VesselA	Herring	Geil_camera	4	Mass	300	14	0.152821347	9.375
2016_June_VesselA	2016_June_VesselA_1	VesselA	Herring	Geil_camera	4	Mass	300	14	0.152821347	7.5
2016_June_VesselA	2016_June_VesselA_1	VesselA	Herring	Geil_camera	4	Mass	300	14	0.152821347	8.333
2016_June_VesselA	2016_June_VesselA_1	VesselA	Herring	Geil_camera	5	Small	300	14	0.152821347	9.483
2016_June_VesselA	2016_June_VesselA_1	VesselA	Herring	Geil_camera	5	Single	300	14	0.152821347	6.132
2016_June_VesselA	2016_June_VesselA_1	VesselA	Herring	Geil_camera	5	Mass	300	14	0.152821347	12.5
2016_June_VesselA	2016_June_VesselA_1	VesselA	Herring	Geil_camera	5	Mass	300	14	0.152821347	15
2016_June_VesselA	2016_June_VesselA_1	VesselA	Herring	Geil_camera	5	Mass	300	14	0.152821347	11
2016_June_VesselA	2016_June_VesselA_2	VesselA	Herring	Geil_camera	1	Single	150	9	0.200619884	7.5
2016_June_VesselA	2016_June_VesselA_2	VesselA	Herring	Geil_camera	3	Mass	150	9	0.200619884	10.87
2016_June_VesselA	2016_June_VesselA_2	VesselA	Herring	Geil_camera	3	Mass	150	9	0.200619884	8.333
2016_June_VesselA	2016_June_VesselA_2	VesselA	Herring	Geil_camera	3	Mass	150	9	0.200619884	9.375
2016_June_VesselA	2016_June_VesselA_2	VesselA	Herring	Geil_camera	3	Mass	150	9	0.200619884	12.5
2016_June_VesselA	2016_June_VesselA_2	VesselA	Herring	Geil_camera	3	Mass	150	9	0.200619884	12.5
2016_June_VesselA	2016_June_VesselA_2	VesselA	Herring	Geil_camera	4	Mass	150	9	0.200619884	8
2016_June_VesselA	2016_June_VesselA_2	VesselA	Herring	Geil_camera	4	Mass	150	9	0.200619884	13.235
2016_June_VesselA	2016_June_VesselA_2	VesselA	Herring	Geil_camera	4	Mass	150	9	0.200619884	13.636
2016_June_VesselA	2016_June_VesselA_2	VesselA	Herring	Geil_camera	4	Mass	150	9	0.200619884	8.333
2016_June_VesselA	2016_June_VesselA_2	VesselA	Herring	Geil_camera	4	Mass	150	9	0.200619884	13.235
2016_June_VesselA	2016_June_VesselA_2	VesselA	Herring	Geil_camera	5	Mass	150	9	0.200619884	12.5
2016_June_VesselA	2016_June_VesselA_2	VesselA	Herring	Geil_camera	5	Mass	150	9	0.200619884	8.929
2016_June_VesselA	2016_June_VesselA_2	VesselA	Herring	Geil_camera	5	Mass	150	9	0.200619884	5.147
2016_June_VesselA	2016_June_VesselA_2	VesselA	Herring	Geil_camera	5	Mass	150	9	0.200619884	13.636
2016_June_VesselA	2016_June_VesselA_2	VesselA	Herring	Geil_camera	5	Mass	150	9	0.200619884	10.714
2016_June_VesselA	2016_June_VesselA_3	VesselA	Herring	Geil_camera	1	Single	50	10	0.207033454	7.237
2016_June_VesselA	2016_June_VesselA_3	VesselA	Herring	Geil_camera	1	Single	50	10	0.207033454	7
2016_June_VesselA	2016_June_VesselA_3	VesselA	Herring	Geil_camera	3	Small	50	10	0.207033454	6.897
2016_June_VesselA	2016_June_VesselA_3	VesselA	Herring	Geil_camera	3	Small	50	10	0.207033454	7.813
2016_June_VesselA	2016_June_VesselA_3	VesselA	Herring	Geil_camera	3	Small	50	10	0.207033454	10
2016_June_VesselA	2016_June_VesselA_3	VesselA	Herring	Geil_camera	4	Small	50	10	0.207033454	11.628
2016_June_VesselA	2016_June_VesselA_3	VesselA	Herring	Geil_camera	4	Small	50	10	0.207033454	8.721
2016_June_VesselA	2016_June_VesselA_3	VesselA	Herring	Geil_camera	4	Small	50	10	0.207033454	12.931
2016_June_VesselA	2016_June_VesselA_3	VesselA	Herring	Geil_camera	4	Small	50	10	0.207033454	15.625
2016_June_VesselA	2016_June_VesselA_3	VesselA	Herring	Geil_camera	4	Small	50	10	0.207033454	15
2016_June_VesselA	2016_June_VesselA_3	VesselA	Herring	Geil_camera	5	Mass	50	10	0.207033454	15.741
2016_June_VesselA	2016_June_VesselA_3	VesselA	Herring	Geil_camera	5	Mass	50	10	0.207033454	11.957
2016_June_VesselA	2016_June_VesselA_3	VesselA	Herring	Geil_camera	5	Mass	50	10	0.207033454	13.636
2016_June_VesselA	2016_June_VesselA_3	VesselA	Herring	Geil_camera	5	Mass	50	10	0.207033454	16.667
2016_June_VesselA	2016_June_VesselA_3	VesselA	Herring	Geil_camera	5	Mass	50	10	0.207033454	15.217
2016_June_VesselA	2016_June_VesselA_4	VesselA	Herring	Geil_camera	1	Small	500	8	0.207807748	15.625
2016_June_VesselA	2016_June_VesselA_4	VesselA	Herring	Geil_camera	1	Small	500	8	0.207807748	14.423
2016_June_VesselA	2016_June_VesselA_4	VesselA	Herring	Geil_camera	1	Small	500	8	0.207807748	9.615
2016_June_VesselA	2016_June_VesselA_4	VesselA	Herring	Geil_camera	1	Small	500	8	0.207807748	14.286
2016_June_VesselA	2016_June_VesselA_4	VesselA	Herring	Geil_camera	1	Small	500	8	0.207807748	7.576
2016_June_VesselA	2016_June_VesselA_4	VesselA	Herring	Geil_camera	2	Mass	500	8	0.207807748	16.25
2016_June_VesselA	2016_June_VesselA_4	VesselA	Herring	Geil_camera	2	Mass	500	8	0.207807748	14
2016_June_VesselA	2016_June_VesselA_4	VesselA	Herring	Geil_camera	2	Mass	500	8	0.207807748	12.5
2016_June_VesselA	2016_June_VesselA_4	VesselA	Herring	Geil_camera	2	Mass	500	8	0.207807748	12.5
2016_June_VesselA	2016_June_VesselA_4	VesselA	Herring	Geil_camera	2	Mass	500	8	0.207807748	13
2016_June_VesselA	2016_June_VesselA_4	VesselA	Herring	Geil_camera	4	Mass	500	8	0.207807748	15
2016_June_VesselA	2016_June_VesselA_4	VesselA	Herring	Geil_camera	4	Mass	500	8	0.207807748	15
2016_June_VesselA	2016_June_VesselA_4	VesselA	Herring	Geil_camera	4	Mass	500	8	0.207807748	7.143
2016_June_VesselA	2016_June_VesselA_4	VesselA	Herring	Geil_camera	4	Mass	500	8	0.207807748	14.583
2016_June_VesselA	2016_June_VesselA_4	VesselA	Herring	Geil_camera	4	Mass	500	8	0.207807748	20.588
2016_June_VesselA	2016_June_VesselA_4	VesselA	Herring	Geil_camera	5	Mass	500	8	0.207807748	9.211
2016_June_VesselA	2016_June_VesselA_4	VesselA	Herring	Geil_camera	5	Mass	500	8	0.207807748	11.111
2016_June_VesselA	2016_June_VesselA_4	VesselA	Herring	Geil_camera	5	Mass	500	8	0.207807748	10.938
2016_June_VesselA	2016_June_VesselA_4	VesselA	Herring	Geil_camera	5	Mass	500	8	0.207807748	12.037
2016_June_VesselA	2016_June_VesselA_4	VesselA	Herring	Geil_camera	5	Mass	500	8	0.207807748	9.091
2016_June_VesselA	2016_June_VesselA_5	VesselA	Herring	Geil_camera	1	Mass	65	9	0.239919449	8.333
2016_June_VesselA	2016_June_VesselA_5	VesselA	Herring	Geil_camera	1	Mass	65	9	0.239919449	10
2016_June_VesselA	2016_June_VesselA_5	VesselA	Herring	Geil_camera	1	Mass	65	9	0.239919449	8.75
2016_June_VesselA	2016_June_VesselA_5	VesselA	Herring	Geil_camera	1	Mass	65	9	0.239919449	12.857
2016_June_VesselA	2016_June_VesselA_5	VesselA	Herring	Geil_camera	1	Mass	65	9	0.239919449	8.088
2016_June_VesselA	2016_June_VesselA_5	VesselA	Herring	Geil_camera	2	Mass	65	9	0.239919449	8.333
2016_June_VesselA	2016_June_VesselA_5	VesselA	Herring	Geil_camera	2	Mass	65	9	0.239919449	9.559
2016_June_VesselA	2016_June_VesselA_5	VesselA	Herring	Geil_camera	2	Mass	65	9	0.239919449	9.091
2016_June_VesselA	2016_June_VesselA_5	VesselA	Herring	Geil_camera	2	Mass	65	9	0.239919449	8.929
2016_June_VesselA	2016_June_VesselA_5	VesselA	Herring	Geil_camera	2	Mass	65	9	0.239919449	9.375
2016_June_VesselA	2016_June_VesselA_5	VesselA	Herring	Geil_camera	3	Small	65	9	0.239919449	10.156
2016_June_VesselA	2016_June_VesselA_5	VesselA	Herring	Geil_camera	3	Small	65	9	0.239919449	7.143
2016_June_VesselA	2016_June_VesselA_5	VesselA	Herring	Geil_camera	3	Small	65	9	0.239919449	14.706
2016_June_VesselA	2016_June_VesselA_5	VesselA	Herring	Geil_camera	3	Small	65	9	0.239919449	7.258
2016_June_VesselA	2016_June_VesselA_5	VesselA	Herring	Geil_camera	3	Small	65	9	0.239919449	10.484
2016_June_VesselA	2016_June_VesselA_5	VesselA	Herring	Geil_camera	4	Mass	65	9	0.239919449	12
2016_June_VesselA	2016_June_VesselA_5	VesselA	Herring	Geil_camera	4	Mass	65	9	0.239919449	18.421
2016_June_VesselA	2016_June_VesselA_5	VesselA	Herring	Geil_camera	4	Mass	65	9	0.239919449	12.963
2016_June_VesselA	2016_June_VesselA_5	VesselA	Herring	Geil_camera	4	Mass	65	9	0.239919449	10.256
2016_June_VesselA	2016_June_VesselA_5	VesselA	Herring	Geil_camera	4	Mass	65	9	0.239919449	13.333
2016_June_VesselA	2016_June_VesselA_5	VesselA	Herring	Geil_camera	5	Mass	65	9	0.239919449	12
2016_June_VesselA	2016_June_VesselA_5	VesselA	Herring	Geil_camera	5	Mass	65	9	0.239919449	14.286
2016_June_VesselA	2016_June_VesselA_5	VesselA	Herring	Geil_camera	5	Mass	65	9	0.239919449	11
2016_June_VesselA	2016_June_VesselA_5	VesselA	Herring	Geil_camera	5	Mass	65	9	0.239919449	11.957
2016_June_VesselA	2016_June_VesselA_5	VesselA	Herring	Geil_camera	5	Mass	65	9	0.239919449	12.931
2016_June_VesselA	2016_June_VesselA_7	VesselA	Herring	Geil_camera	1	Mass	150	12	0.207439778	13.889
2016_June_VesselA	2016_June_VesselA_7	VesselA	Herring	Geil_camera	1	Mass	150	12	0.207439778	13.095
2016_June_VesselA	2016_June_VesselA_7	VesselA	Herring	Geil_camera	1	Mass	150	12	0.207439778	18.75
2016_June_VesselA	2016_June_VesselA_7	VesselA	Herring	Geil_camera	1	Mass	150	12	0.207439778	12.069
2016_June_VesselA	2016_June_VesselA_7	VesselA	Herring	Geil_camera	1	Mass	150	12	0.207439778	14.167
2016_June_VesselA	2016_June_VesselA_7	VesselA	Herring	Geil_camera	2	Mass	150	12	0.207439778	20.238
2016_June_VesselA	2016_June_VesselA_7	VesselA	Herring	Geil_camera	2	Mass	150	12	0.207439778	19.792
2016_June_VesselA	2016_June_VesselA_7	VesselA	Herring	Geil_camera	2	Mass	150	12	0.207439778	16.25
2016_June_VesselA	2016_June_VesselA_7	VesselA	Herring	Geil_camera	2	Small	150	12	0.207439778	17.647
2016_June_VesselA	2016_June_VesselA_7	VesselA	Herring	Geil_camera	2	Mass	150	12	0.207439778	25
2016_June_VesselA	2016_June_VesselA_7	VesselA	Herring	Geil_camera	3	Mass	150	12	0.207439778	16.667
2016_June_VesselA	2016_June_VesselA_7	VesselA	Herring	Geil_camera	3	Mass	150	12	0.207439778	13.235
2016_June_VesselA	2016_June_VesselA_7	VesselA	Herring	Geil_camera	3	Mass	150	12	0.207439778	21.875
2016_June_VesselA	2016_June_VesselA_7	VesselA	Herring	Geil_camera	3	Mass	150	12	0.207439778	17.045
2016_June_VesselA	2016_June_VesselA_7	VesselA	Herring	Geil_camera	3	Mass	150	12	0.207439778	17.391
2016_June_VesselA	2016_June_VesselA_7	VesselA	Herring	Geil_camera	4	Small	150	12	0.207439778	11.842
2016_June_VesselA	2016_June_VesselA_7	VesselA	Herring	Geil_camera	4	Single	150	12	0.207439778	13.333
2016_June_VesselA	2016_June_VesselA_7	VesselA	Herring	Geil_camera	4	Single	150	12	0.207439778	7.143
2016_June_VesselA	2016_June_VesselA_7	VesselA	Herring	Geil_camera	4	Single	150	12	0.207439778	13.158
2016_June_VesselA	2016_June_VesselA_7	VesselA	Herring	Geil_camera	4	Small	150	12	0.207439778	15.179
2016_June_VesselA	2016_June_VesselA_7	VesselA	Herring	Geil_camera	5	Mass	150	12	0.207439778	14.583
2016_June_VesselA	2016_June_VesselA_7	VesselA	Herring	Geil_camera	5	Mass	150	12	0.207439778	19.231
2016_June_VesselA	2016_June_VesselA_7	VesselA	Herring	Geil_camera	5	Mass	150	12	0.207439778	13.043
2016_June_VesselA	2016_June_VesselA_7	VesselA	Herring	Geil_camera	5	Small	150	12	0.207439778	13.095
2016_June_VesselA	2016_June_VesselA_7	VesselA	Herring	Geil_camera	5	Mass	150	12	0.207439778	13.75
2016_November_VesselB	2016_November_VesselB_2	VesselB	Herring	Geil_camera	1	Mass	85	40	0.099045007	9.375
2016_November_VesselB	2016_November_VesselB_2	VesselB	Herring	Geil_camera	1	Mass	85	40	0.099045007	6
2016_November_VesselB	2016_November_VesselB_2	VesselB	Herring	Geil_camera	1	Mass	85	40	0.099045007	6.452
2016_November_VesselB	2016_November_VesselB_2	VesselB	Herring	Geil_camera	1	Mass	85	40	0.099045007	6.25
2016_November_VesselB	2016_November_VesselB_2	VesselB	Herring	Geil_camera	1	Mass	85	40	0.099045007	6.818
2016_November_VesselB	2016_November_VesselB_2	VesselB	Herring	Geil_camera	2	Mass	85	40	0.099045007	9.524
2016_November_VesselB	2016_November_VesselB_2	VesselB	Herring	Geil_camera	2	Mass	85	40	0.099045007	6.522
2016_November_VesselB	2016_November_VesselB_2	VesselB	Herring	Geil_camera	2	Mass	85	40	0.099045007	11.111
2016_November_VesselB	2016_November_VesselB_2	VesselB	Herring	Geil_camera	2	Mass	85	40	0.099045007	5.833
2016_November_VesselB	2016_November_VesselB_2	VesselB	Herring	Geil_camera	2	Mass	85	40	0.099045007	11.458
2016_November_VesselB	2016_November_VesselB_2	VesselB	Herring	Geil_camera	3	Mass	85	40	0.099045007	11.25
2016_November_VesselB	2016_November_VesselB_2	VesselB	Herring	Geil_camera	3	Mass	85	40	0.099045007	5.882
2016_November_VesselB	2016_November_VesselB_2	VesselB	Herring	Geil_camera	3	Mass	85	40	0.099045007	10.938
2016_November_VesselB	2016_November_VesselB_2	VesselB	Herring	Geil_camera	3	Mass	85	40	0.099045007	5.769
2016_November_VesselB	2016_November_VesselB_2	VesselB	Herring	Geil_camera	3	Mass	85	40	0.099045007	12.5
2016_November_VesselB	2016_November_VesselB_2	VesselB	Herring	Geil_camera	4	Mass	85	40	0.099045007	7.813
2016_November_VesselB	2016_November_VesselB_2	VesselB	Herring	Geil_camera	4	Mass	85	40	0.099045007	8.333
2016_November_VesselB	2016_November_VesselB_2	VesselB	Herring	Geil_camera	4	Mass	85	40	0.099045007	3.125
2016_November_VesselB	2016_November_VesselB_2	VesselB	Herring	Geil_camera	4	Mass	85	40	0.099045007	2.857
2016_November_VesselB	2016_November_VesselB_2	VesselB	Herring	Geil_camera	4	Mass	85	40	0.099045007	5.435
2016_November_VesselB	2016_November_VesselB_2	VesselB	Herring	Geil_camera	5	Mass	85	40	0.099045007	8.333
2016_November_VesselB	2016_November_VesselB_2	VesselB	Herring	Geil_camera	5	Mass	85	40	0.099045007	7.609
2016_November_VesselB	2016_November_VesselB_2	VesselB	Herring	Geil_camera	5	Mass	85	40	0.099045007	8.036
2016_November_VesselB	2016_November_VesselB_2	VesselB	Herring	Geil_camera	5	Mass	85	40	0.099045007	8.088
2016_November_VesselB	2016_November_VesselB_2	VesselB	Herring	Geil_camera	5	Mass	85	40	0.099045007	10
2016_November_VesselB	2016_November_VesselB_3	VesselB	Herring	Geil_camera	1	Small	100	8	0.108941212	7.792
2016_November_VesselB	2016_November_VesselB_3	VesselB	Herring	Geil_camera	1	Single	100	8	0.108941212	7.052
2016_November_VesselB	2016_November_VesselB_3	VesselB	Herring	Geil_camera	1	Single	100	8	0.108941212	8.719
2016_November_VesselB	2016_November_VesselB_3	VesselB	Herring	Geil_camera	1	Single	100	8	0.108941212	5.787
2016_November_VesselB	2016_November_VesselB_3	VesselB	Herring	Geil_camera	1	Single	100	8	0.108941212	5.263
2016_November_VesselB	2016_November_VesselB_3	VesselB	Herring	Geil_camera	2	Single	100	8	0.108941212	16.783
2016_November_VesselB	2016_November_VesselB_3	VesselB	Herring	Geil_camera	2	Single	100	8	0.108941212	4.359
2016_November_VesselB	2016_November_VesselB_3	VesselB	Herring	Geil_camera	2	Single	100	8	0.108941212	3.24
2016_November_VesselB	2016_November_VesselB_3	VesselB	Herring	Geil_camera	3	Mass	100	8	0.108941212	7.992
2016_November_VesselB	2016_November_VesselB_3	VesselB	Herring	Geil_camera	3	Mass	100	8	0.108941212	6.614
2016_November_VesselB	2016_November_VesselB_3	VesselB	Herring	Geil_camera	3	Mass	100	8	0.108941212	5.679
2016_November_VesselB	2016_November_VesselB_3	VesselB	Herring	Geil_camera	3	Small	100	8	0.108941212	10.144
2016_November_VesselB	2016_November_VesselB_3	VesselB	Herring	Geil_camera	3	Mass	100	8	0.108941212	7.992
2016_November_VesselB	2016_November_VesselB_3	VesselB	Herring	Geil_camera	4	Single	100	8	0.108941212	7.493
2016_November_VesselB	2016_November_VesselB_3	VesselB	Herring	Geil_camera	4	Mass	100	8	0.108941212	3.24
2016_November_VesselB	2016_November_VesselB_3	VesselB	Herring	Geil_camera	4	Mass	100	8	0.108941212	4.496
2016_November_VesselB	2016_November_VesselB_3	VesselB	Herring	Geil_camera	4	Mass	100	8	0.108941212	11.988
2016_November_VesselB	2016_November_VesselB_3	VesselB	Herring	Geil_camera	4	Mass	100	8	0.108941212	5.533
2016_November_VesselB	2016_November_VesselB_3	VesselB	Herring	Geil_camera	5	Mass	100	8	0.108941212	2.997
2016_November_VesselB	2016_November_VesselB_3	VesselB	Herring	Geil_camera	5	Mass	100	8	0.108941212	7.104
2016_November_VesselB	2016_November_VesselB_3	VesselB	Herring	Geil_camera	5	Mass	100	8	0.108941212	6.66
2016_November_VesselB	2016_November_VesselB_3	VesselB	Herring	Geil_camera	5	Mass	100	8	0.108941212	6.85
2016_November_VesselB	2016_November_VesselB_3	VesselB	Herring	Geil_camera	5	Mass	100	8	0.108941212	8.299
2016_November_VesselB	2016_November_VesselB_4	VesselB	Herring	Geil_camera	1	Single	10	13	0.164137124	6.455
2016_November_VesselB	2016_November_VesselB_4	VesselB	Herring	Geil_camera	1	Small	10	13	0.164137124	2.664
2016_November_VesselB	2016_November_VesselB_4	VesselB	Herring	Geil_camera	1	Single	10	13	0.164137124	14.754
2016_November_VesselB	2016_November_VesselB_4	VesselB	Herring	Geil_camera	1	Small	10	13	0.164137124	4.795
2016_November_VesselB	2016_November_VesselB_4	VesselB	Herring	Geil_camera	1	Single	10	13	0.164137124	8.719
2016_November_VesselB	2016_November_VesselB_4	VesselB	Herring	Geil_camera	2	Single	10	13	0.164137124	9.59
2016_November_VesselB	2016_November_VesselB_4	VesselB	Herring	Geil_camera	2	Single	10	13	0.164137124	5.994
2016_November_VesselB	2016_November_VesselB_4	VesselB	Herring	Geil_camera	2	Single	10	13	0.164137124	5.072
2016_November_VesselB	2016_November_VesselB_4	VesselB	Herring	Geil_camera	2	Single	10	13	0.164137124	8.88
2016_November_VesselB	2016_November_VesselB_4	VesselB	Herring	Geil_camera	3	Mass	10	13	0.164137124	7.441
2016_November_VesselB	2016_November_VesselB_4	VesselB	Herring	Geil_camera	3	Mass	10	13	0.164137124	5.787
2016_November_VesselB	2016_November_VesselB_4	VesselB	Herring	Geil_camera	3	Mass	10	13	0.164137124	9.59
2016_November_VesselB	2016_November_VesselB_4	VesselB	Herring	Geil_camera	3	Mass	10	13	0.164137124	7.104
2016_November_VesselB	2016_November_VesselB_4	VesselB	Herring	Geil_camera	3	Mass	10	13	0.164137124	8.339
2016_November_VesselB	2016_November_VesselB_4	VesselB	Herring	Geil_camera	4	Mass	10	13	0.164137124	8.833
2016_November_VesselB	2016_November_VesselB_4	VesselB	Herring	Geil_camera	4	Mass	10	13	0.164137124	12.468
2016_November_VesselB	2016_November_VesselB_4	VesselB	Herring	Geil_camera	4	Mass	10	13	0.164137124	9.324
2016_November_VesselB	2016_November_VesselB_4	VesselB	Herring	Geil_camera	4	Mass	10	13	0.164137124	4.231
2016_November_VesselB	2016_November_VesselB_4	VesselB	Herring	Geil_camera	4	Mass	10	13	0.164137124	3.996
2016_November_VesselB	2016_November_VesselB_4	VesselB	Herring	Geil_camera	5	Mass	10	13	0.164137124	5.414
2016_November_VesselB	2016_November_VesselB_4	VesselB	Herring	Geil_camera	5	Mass	10	13	0.164137124	7.672
2016_November_VesselB	2016_November_VesselB_4	VesselB	Herring	Geil_camera	5	Mass	10	13	0.164137124	8.833
2016_November_VesselB	2016_November_VesselB_4	VesselB	Herring	Geil_camera	5	Mass	10	13	0.164137124	4.795
2016_November_VesselB	2016_November_VesselB_4	VesselB	Herring	Geil_camera	5	Mass	10	13	0.164137124	7.441
2016_November_VesselB	2016_November_VesselB_5	VesselB	Herring	Geil_camera	1	Mass	70	16	0.174174784	6.25
2016_November_VesselB	2016_November_VesselB_5	VesselB	Herring	Geil_camera	1	Mass	70	16	0.174174784	5
2016_November_VesselB	2016_November_VesselB_5	VesselB	Herring	Geil_camera	1	Mass	70	16	0.174174784	4.268
2016_November_VesselB	2016_November_VesselB_5	VesselB	Herring	Geil_camera	1	Mass	70	16	0.174174784	4.545
2016_November_VesselB	2016_November_VesselB_5	VesselB	Herring	Geil_camera	1	Mass	70	16	0.174174784	5.263
2016_November_VesselB	2016_November_VesselB_5	VesselB	Herring	Geil_camera	2	Mass	70	16	0.174174784	4.167
2016_November_VesselB	2016_November_VesselB_5	VesselB	Herring	Geil_camera	2	Mass	70	16	0.174174784	3.333
2016_November_VesselB	2016_November_VesselB_5	VesselB	Herring	Geil_camera	3	Mass	70	16	0.174174784	5.556
2016_November_VesselB	2016_November_VesselB_5	VesselB	Herring	Geil_camera	4	Mass	70	16	0.174174784	4.688
2016_November_VesselB	2016_November_VesselB_5	VesselB	Herring	Geil_camera	5	Mass	70	16	0.174174784	5
2016_November_VesselB	2016_November_VesselB_5	VesselB	Herring	Geil_camera	5	Mass	70	16	0.174174784	2.381
2016_November_VesselB	2016_November_VesselB_5	VesselB	Herring	Geil_camera	5	Mass	70	16	0.174174784	5.882
2016_November_VesselB	2016_November_VesselB_5	VesselB	Herring	Geil_camera	5	Mass	70	16	0.174174784	5.435
2016_November_VesselB	2016_November_VesselB_5	VesselB	Herring	Geil_camera	5	Mass	70	16	0.174174784	5.556
2016_November_VesselB	2016_November_VesselB_6	VesselB	Herring	Geil_camera	1	Single	175	24	0.123221625	3.095
2016_November_VesselB	2016_November_VesselB_6	VesselB	Herring	Geil_camera	1	Single	175	24	0.123221625	3.922
2016_November_VesselB	2016_November_VesselB_6	VesselB	Herring	Geil_camera	1	Single	175	24	0.123221625	7.143
2016_November_VesselB	2016_November_VesselB_6	VesselB	Herring	Geil_camera	1	Single	175	24	0.123221625	4.93
2016_November_VesselB	2016_November_VesselB_6	VesselB	Herring	Geil_camera	3	Mass	175	24	0.123221625	8.871
2016_November_VesselB	2016_November_VesselB_6	VesselB	Herring	Geil_camera	3	Mass	175	24	0.123221625	6.818
2016_November_VesselB	2016_November_VesselB_6	VesselB	Herring	Geil_camera	3	Mass	175	24	0.123221625	6.579
2016_November_VesselB	2016_November_VesselB_6	VesselB	Herring	Geil_camera	3	Mass	175	24	0.123221625	7.143
2016_November_VesselB	2016_November_VesselB_6	VesselB	Herring	Geil_camera	3	Mass	175	24	0.123221625	8.333
2016_November_VesselB	2016_November_VesselB_6	VesselB	Herring	Geil_camera	4	Mass	175	24	0.123221625	10
2016_November_VesselB	2016_November_VesselB_6	VesselB	Herring	Geil_camera	4	Mass	175	24	0.123221625	6
2016_November_VesselB	2016_November_VesselB_6	VesselB	Herring	Geil_camera	4	Mass	175	24	0.123221625	6.579
2016_November_VesselB	2016_November_VesselB_6	VesselB	Herring	Geil_camera	4	Mass	175	24	0.123221625	9.615
2016_November_VesselB	2016_November_VesselB_6	VesselB	Herring	Geil_camera	4	Mass	175	24	0.123221625	4.762
2016_November_VesselB	2016_November_VesselB_6	VesselB	Herring	Geil_camera	5	Mass	175	24	0.123221625	5.208
2016_November_VesselB	2016_November_VesselB_6	VesselB	Herring	Geil_camera	5	Mass	175	24	0.123221625	4.167
2016_November_VesselB	2016_November_VesselB_6	VesselB	Herring	Geil_camera	5	Mass	175	24	0.123221625	7.353
2016_November_VesselB	2016_November_VesselB_6	VesselB	Herring	Geil_camera	5	Mass	175	24	0.123221625	7.813
2016_November_VesselB	2016_November_VesselB_6	VesselB	Herring	Geil_camera	5	Mass	175	24	0.123221625	4.839
2016_June_VesselB	2016_June_VesselB_2	VesselB	Herring	Geil_camera	1	Mass	90	16	0.137054612	11.765
2016_June_VesselB	2016_June_VesselB_2	VesselB	Herring	Geil_camera	1	Mass	90	16	0.137054612	9.375
2016_June_VesselB	2016_June_VesselB_2	VesselB	Herring	Geil_camera	1	Mass	90	16	0.137054612	11.842
2016_June_VesselB	2016_June_VesselB_2	VesselB	Herring	Geil_camera	1	Mass	90	16	0.137054612	9.783
2016_June_VesselB	2016_June_VesselB_2	VesselB	Herring	Geil_camera	1	Mass	90	16	0.137054612	10.938
2016_June_VesselB	2016_June_VesselB_2	VesselB	Herring	Geil_camera	2	Mass	90	16	0.137054612	10.714
2016_June_VesselB	2016_June_VesselB_2	VesselB	Herring	Geil_camera	2	Mass	90	16	0.137054612	9.211
2016_June_VesselB	2016_June_VesselB_2	VesselB	Herring	Geil_camera	2	Mass	90	16	0.137054612	13.75
2016_June_VesselB	2016_June_VesselB_2	VesselB	Herring	Geil_camera	2	Mass	90	16	0.137054612	10.294
2016_June_VesselB	2016_June_VesselB_2	VesselB	Herring	Geil_camera	2	Mass	90	16	0.137054612	13.636
2016_June_VesselB	2016_June_VesselB_2	VesselB	Herring	Geil_camera	3	Mass	90	16	0.137054612	15.217
2016_June_VesselB	2016_June_VesselB_2	VesselB	Herring	Geil_camera	3	Mass	90	16	0.137054612	10.714
2016_June_VesselB	2016_June_VesselB_2	VesselB	Herring	Geil_camera	3	Mass	90	16	0.137054612	9.821
2016_June_VesselB	2016_June_VesselB_2	VesselB	Herring	Geil_camera	3	Mass	90	16	0.137054612	12.097
2016_June_VesselB	2016_June_VesselB_2	VesselB	Herring	Geil_camera	3	Mass	90	16	0.137054612	10.417
2016_June_VesselB	2016_June_VesselB_2	VesselB	Herring	Geil_camera	4	Mass	90	16	0.137054612	9.615
2016_June_VesselB	2016_June_VesselB_2	VesselB	Herring	Geil_camera	4	Mass	90	16	0.137054612	13.889
2016_June_VesselB	2016_June_VesselB_2	VesselB	Herring	Geil_camera	4	Mass	90	16	0.137054612	19.828
2016_June_VesselB	2016_June_VesselB_2	VesselB	Herring	Geil_camera	4	Mass	90	16	0.137054612	14.286
2016_June_VesselB	2016_June_VesselB_2	VesselB	Herring	Geil_camera	4	Mass	90	16	0.137054612	17.647
2016_June_VesselB	2016_June_VesselB_2	VesselB	Herring	Geil_camera	5	Mass	90	16	0.137054612	15
2016_June_VesselB	2016_June_VesselB_2	VesselB	Herring	Geil_camera	5	Mass	90	16	0.137054612	14.706
2016_June_VesselB	2016_June_VesselB_2	VesselB	Herring	Geil_camera	5	Mass	90	16	0.137054612	15.385
2016_June_VesselB	2016_June_VesselB_2	VesselB	Herring	Geil_camera	5	Mass	90	16	0.137054612	16.667
2016_June_VesselB	2016_June_VesselB_2	VesselB	Herring	Geil_camera	5	Mass	90	16	0.137054612	15.278
2016_June_VesselB	2016_June_VesselB_3	VesselB	Herring	Geil_camera	1	Mass	150	22	0.08618488	10.87
2016_June_VesselB	2016_June_VesselB_3	VesselB	Herring	Geil_camera	1	Mass	150	22	0.08618488	10
2016_June_VesselB	2016_June_VesselB_3	VesselB	Herring	Geil_camera	1	Mass	150	22	0.08618488	20.455
2016_June_VesselB	2016_June_VesselB_3	VesselB	Herring	Geil_camera	1	Mass	150	22	0.08618488	18.75
2016_June_VesselB	2016_June_VesselB_3	VesselB	Herring	Geil_camera	1	Mass	150	22	0.08618488	17.857
2016_June_VesselB	2016_June_VesselB_3	VesselB	Herring	Geil_camera	2	Mass	150	22	0.08618488	15.385
2016_June_VesselB	2016_June_VesselB_3	VesselB	Herring	Geil_camera	2	Mass	150	22	0.08618488	11.538
2016_June_VesselB	2016_June_VesselB_3	VesselB	Herring	Geil_camera	2	Mass	150	22	0.08618488	11.538
2016_June_VesselB	2016_June_VesselB_3	VesselB	Herring	Geil_camera	2	Mass	150	22	0.08618488	20.833
2016_June_VesselB	2016_June_VesselB_3	VesselB	Herring	Geil_camera	2	Mass	150	22	0.08618488	11.538
2016_June_VesselB	2016_June_VesselB_3	VesselB	Herring	Geil_camera	3	Mass	150	22	0.08618488	13.333
2016_June_VesselB	2016_June_VesselB_3	VesselB	Herring	Geil_camera	3	Mass	150	22	0.08618488	10.294
2016_June_VesselB	2016_June_VesselB_3	VesselB	Herring	Geil_camera	3	Mass	150	22	0.08618488	10
2016_June_VesselB	2016_June_VesselB_3	VesselB	Herring	Geil_camera	3	Mass	150	22	0.08618488	16.667
2016_June_VesselB	2016_June_VesselB_3	VesselB	Herring	Geil_camera	3	Mass	150	22	0.08618488	15.385
2016_June_VesselB	2016_June_VesselB_3	VesselB	Herring	Geil_camera	4	Mass	150	22	0.08618488	20.455
2016_June_VesselB	2016_June_VesselB_3	VesselB	Herring	Geil_camera	4	Mass	150	22	0.08618488	9.615
2016_June_VesselB	2016_June_VesselB_3	VesselB	Herring	Geil_camera	4	Mass	150	22	0.08618488	15.909
2016_June_VesselB	2016_June_VesselB_3	VesselB	Herring	Geil_camera	4	Mass	150	22	0.08618488	8.333
2016_June_VesselB	2016_June_VesselB_3	VesselB	Herring	Geil_camera	4	Mass	150	22	0.08618488	22.917
2016_June_VesselB	2016_June_VesselB_3	VesselB	Herring	Geil_camera	5	Mass	150	22	0.08618488	11.765
2016_June_VesselB	2016_June_VesselB_3	VesselB	Herring	Geil_camera	5	Small	150	22	0.08618488	20.833
2016_June_VesselB	2016_June_VesselB_3	VesselB	Herring	Geil_camera	5	Mass	150	22	0.08618488	11.364
2016_June_VesselB	2016_June_VesselB_3	VesselB	Herring	Geil_camera	5	Small	150	22	0.08618488	25
2016_June_VesselB	2016_June_VesselB_3	VesselB	Herring	Geil_camera	5	Mass	150	22	0.08618488	15.789
2016_June_VesselB	2016_June_VesselB_4	VesselB	Herring	Geil_camera	1	Mass	450	33	0.114464263	13.043
2016_June_VesselB	2016_June_VesselB_4	VesselB	Herring	Geil_camera	1	Mass	450	33	0.114464263	11.364
2016_June_VesselB	2016_June_VesselB_4	VesselB	Herring	Geil_camera	1	Mass	450	33	0.114464263	8.871
2016_June_VesselB	2016_June_VesselB_4	VesselB	Herring	Geil_camera	1	Mass	450	33	0.114464263	14.583
2016_June_VesselB	2016_June_VesselB_4	VesselB	Herring	Geil_camera	1	Mass	450	33	0.114464263	12.5
2016_June_VesselB	2016_June_VesselB_4	VesselB	Herring	Geil_camera	2	Mass	450	33	0.114464263	8.75
2016_June_VesselB	2016_June_VesselB_4	VesselB	Herring	Geil_camera	2	Mass	450	33	0.114464263	10
2016_June_VesselB	2016_June_VesselB_4	VesselB	Herring	Geil_camera	2	Mass	450	33	0.114464263	15.278
2016_June_VesselB	2016_June_VesselB_4	VesselB	Herring	Geil_camera	2	Mass	450	33	0.114464263	15.625
2016_June_VesselB	2016_June_VesselB_4	VesselB	Herring	Geil_camera	2	Mass	450	33	0.114464263	18.75
2016_June_VesselB	2016_June_VesselB_4	VesselB	Herring	Geil_camera	3	Mass	450	33	0.114464263	16.176
2016_June_VesselB	2016_June_VesselB_4	VesselB	Herring	Geil_camera	3	Mass	450	33	0.114464263	17.857
2016_June_VesselB	2016_June_VesselB_4	VesselB	Herring	Geil_camera	3	Mass	450	33	0.114464263	15.278
2016_June_VesselB	2016_June_VesselB_4	VesselB	Herring	Geil_camera	3	Mass	450	33	0.114464263	22.059
2016_June_VesselB	2016_June_VesselB_4	VesselB	Herring	Geil_camera	3	Mass	450	33	0.114464263	19.118
2016_June_VesselB	2016_June_VesselB_4	VesselB	Herring	Geil_camera	4	Mass	450	33	0.114464263	5.208
2016_June_VesselB	2016_June_VesselB_4	VesselB	Herring	Geil_camera	4	Mass	450	33	0.114464263	11.842
2016_June_VesselB	2016_June_VesselB_4	VesselB	Herring	Geil_camera	4	Mass	450	33	0.114464263	13.095
2016_June_VesselB	2016_June_VesselB_4	VesselB	Herring	Geil_camera	4	Mass	450	33	0.114464263	6.818
2016_June_VesselB	2016_June_VesselB_4	VesselB	Herring	Geil_camera	4	Mass	450	33	0.114464263	6.25
2016_June_VesselB	2016_June_VesselB_4	VesselB	Herring	Geil_camera	5	Mass	450	33	0.114464263	11
2016_June_VesselB	2016_June_VesselB_4	VesselB	Herring	Geil_camera	5	Mass	450	33	0.114464263	5.147
2016_June_VesselB	2016_June_VesselB_4	VesselB	Herring	Geil_camera	5	Mass	450	33	0.114464263	10.185
2016_June_VesselB	2016_June_VesselB_4	VesselB	Herring	Geil_camera	5	Mass	450	33	0.114464263	11.25
2016_June_VesselB	2016_June_VesselB_4	VesselB	Herring	Geil_camera	5	Mass	450	33	0.114464263	14.13
