# Supplementary material for: Behavioural and welfare implications of a new slipping methodology for purse seine fisheries in Norwegian waters
Source: PLoS One. 2019 Mar 11;14(3):e0213031. doi: 10.1371/journal.pone.0213031 (PMC6411124; doi:10.1371/journal.pone.0213031)
Supplement: S2 Dataset — Dataset of behavioural time budgets per slipping event. (CSV) [file pone.0213031.s009.csv]

Species	Kast	Vessel	Rate	Area	Width	Depth	Amount	Disorderly	Orderly	Single_small
Herring	2015_Nov_VesselA_KAST_1	VesselA	NA	40.62414218	8.033333333	6.953815363	200	0	0	1
Mackerel	2015_Sept_VesselA_KAST_3	VesselA	0.27027027	101.95	12.4	12.19	1	0.185714286	0.785714286	0.028571429
Mackerel	2016_Oct_VesselA_KAST_1	VesselA	0.219514145	43.06701123	10.34411765	6.552683524	1	0.014285714	0.9	0.085714286
Mackerel	2016_Oct_VesselA_KAST_5	VesselA	0.277777778	54.80107781	13.38857143	6.775473212	1	0.454545455	0.454545455	0.090909091
Mackerel	2016_Oct_VesselA_KAST_7	VesselA	0.302374184	51.52346898	12.2	6.872963582	1	0	0	1
Herring	2016_Nov_VesselB_KAST_1	VesselB	0.137038377	37.88250306	11.7	5.002734959	1	0	0	1
Herring	2016_Nov_VesselB_KAST_4	VesselB	0.164137124	39.1618783	9.564705882	6.320463498	10	0	0.859375	0.140625
Mackerel	2015_June_VesselB_KAST_3	VesselB	0.323624595	46.08896318	8.511177885	6.817206554	10	0	0.958333333	0.041666667
Herring	2016_June_VesselA_KAST_3	VesselA	0.207033454	58.63537018	10.01756098	9.515867464	50	0.713483146	0.258426966	0.028089888
Mackerel	2016_Oct_VesselA_KAST_6	VesselA	0.305025555	7.570895217	6.091666667	2.591439475	50	0	0.666666667	0.333333333
Herring	2016_June_VesselA_KAST_5	VesselA	0.239919449	74.86334742	11.81510204	10.55493054	65	0	0.966005666	0.033994334
Mackerel	2015_Sept_VesselA_KAST_7	VesselA	0.282685512	NA	NA	NA	50	0.925675676	0.033783784	0.040540541
Mackerel	2015_Sept_VesselA_KAST_8	VesselA	0.228310502	NA	NA	NA	250	0.434210526	0.529605263	0.036184211
Herring	2016_Nov_VesselB_KAST_5	VesselB	0.174174784	18.88601205	9.391782407	3.926508002	70	0.004115226	0.913580247	0.082304527
Herring	2016_Nov_VesselB_KAST_2	VesselB	0.099045007	30.35245997	9.006764247	5.251533255	85	0	0.885964912	0.114035088
Herring	2016_June_VesselB_KAST_2	VesselB	0.137054612	29.31197171	8.891451049	5.060580633	90	0	0.987755102	0.012244898
Herring	2016_Nov_VesselB_KAST_3	VesselB	0.108941212	23.52953904	9.181982507	4.526286607	100	0.104631218	0.809605489	0.085763293
Herring	2016_June_VesselA_KAST_2	VesselA	0.200619884	57.56	12.92	6.95	150	0.032407407	0.939814815	0.027777778
Herring	2016_June_VesselA_KAST_7	VesselA	0.207439778	43.24170281	8.892857143	7.32325201	150	0	0.802884615	0.197115385
Herring	2015_Feb_VesselB_KAST_3	VesselB	NA	NA	NA	NA	125	0.255319149	0.677304965	0.067375887
Herring	2015_Feb_VesselB_KAST_5	VesselB	NA	NA	NA	NA	1	0	0	1
Herring	2016_June_VesselB_KAST_3	VesselB	0.08618488	31.01442808	9.697520661	4.969884202	150	0.131964809	0.84457478	0.023460411
Herring	2016_Nov_VesselB_KAST_6	VesselB	0.123221625	35.34022407	11.66578928	5.054334216	175	0.096354167	0.8828125	0.020833333
Mackerel	2015_Sept_VesselA_KAST_1	VesselA	0.162074554	15.59325447	10.12497619	3.586162257	200	0.836787565	0.038860104	0.124352332
Herring	2016_June_VesselA_KAST_1	VesselA	0.152821347	65.59821263	13.06048237	8.603074776	300	0.359504132	0.520661157	0.119834711
Mackerel	2015_Sept_VesselA_KAST_2	VesselA	0.158730159	96.18	11.22	12.51	300	0.786026201	0.159388646	0.054585153
Mackerel	2016_Oct_VesselA_KAST_2	VesselA	0.203101458	45.55977334	12.13978495	6.480521397	300	0.559760956	0.424302789	0.015936255
Mackerel	2015_Sept_VesselA_KAST_5	VesselA	0.138888889	58.33428518	13.01154545	7.596908296	400	0.841085271	0.07751938	0.081395349
Herring	2016_June_VesselB_KAST_4	VesselB	0.114464263	34.5848807	11.52187135	4.646136099	450	0.026537998	0.939686369	0.033775633
Herring	2016_June_VesselA_KAST_4	VesselA	0.207807748	87.42	12.5	11.29	500	0.273224044	0.68852459	0.038251366
Mackerel	2015_June_VesselB_KAST_1	VesselB	NA	61.85692402	8.7	8.307621598	65	0.404411765	0.56127451	0.034313725
Mackerel	2015_June_VesselB_KAST_2	VesselB	NA	28.53972475	10.99228896	4.020386932	30	0.713114754	0.258196721	0.028688525
Mackerel	2016_Oct_VesselA_KAST_4	VesselA	0.241639808	106.7823564	17.496	10.37366074	1200	0.577054795	0.364726027	0.058219178
Mackerel	2015_June_VesselB_KAST_4	VesselB	NA	51.69239247	12.65823268	5.170522465	5	0	0.952941176	0.047058824
Mackerel	2015_June_VesselB_KAST_5	VesselB	NA	75.65742332	12.60243902	7.628425075	7	0	0.96875	0.03125
