# Supplementary material for: Behavioural and welfare implications of a new slipping methodology for purse seine fisheries in Norwegian waters
Source: PLoS One. 2019 Mar 11;14(3):e0213031. doi: 10.1371/journal.pone.0213031 (PMC6411124; doi:10.1371/journal.pone.0213031)
Supplement: S3 Dataset — Dataset of the most dominant slipping behaviour per 10 second interval of slipping. (CSV) [file pone.0213031.s010.csv]

CRUISE	KAST	VESSEL	SPECIES	TIME_BIN	BEHAVIOUR	TIME_PROPORTION	DISORDER	ESCAPE
2015_Feb_VesselB	2015_Feb_VesselB_KAST_3	VesselB	Herring	0	NO_ESCAPE	0	0	0
2015_Feb_VesselB	2015_Feb_VesselB_KAST_3	VesselB	Herring	10	NO_ESCAPE	0.009433962	0	0
2015_Feb_VesselB	2015_Feb_VesselB_KAST_3	VesselB	Herring	20	NO_ESCAPE	0.018867925	0	0
2015_Feb_VesselB	2015_Feb_VesselB_KAST_3	VesselB	Herring	30	NO_ESCAPE	0.028301887	0	0
2015_Feb_VesselB	2015_Feb_VesselB_KAST_3	VesselB	Herring	40	NO_ESCAPE	0.037735849	0	0
2015_Feb_VesselB	2015_Feb_VesselB_KAST_3	VesselB	Herring	50	NO_ESCAPE	0.047169811	0	0
2015_Feb_VesselB	2015_Feb_VesselB_KAST_3	VesselB	Herring	60	NO_ESCAPE	0.056603774	0	0
2015_Feb_VesselB	2015_Feb_VesselB_KAST_3	VesselB	Herring	70	NO_ESCAPE	0.066037736	0	0
2015_Feb_VesselB	2015_Feb_VesselB_KAST_3	VesselB	Herring	80	NO_ESCAPE	0.075471698	0	0
2015_Feb_VesselB	2015_Feb_VesselB_KAST_3	VesselB	Herring	90	NO_ESCAPE	0.08490566	0	0
2015_Feb_VesselB	2015_Feb_VesselB_KAST_3	VesselB	Herring	100	NO_ESCAPE	0.094339623	0	0
2015_Feb_VesselB	2015_Feb_VesselB_KAST_3	VesselB	Herring	110	NO_ESCAPE	0.103773585	0	0
2015_Feb_VesselB	2015_Feb_VesselB_KAST_3	VesselB	Herring	120	NO_ESCAPE	0.113207547	0	0
2015_Feb_VesselB	2015_Feb_VesselB_KAST_3	VesselB	Herring	130	NO_ESCAPE	0.122641509	0	0
2015_Feb_VesselB	2015_Feb_VesselB_KAST_3	VesselB	Herring	140	NO_ESCAPE	0.132075472	0	0
2015_Feb_VesselB	2015_Feb_VesselB_KAST_3	VesselB	Herring	150	NO_ESCAPE	0.141509434	0	0
2015_Feb_VesselB	2015_Feb_VesselB_KAST_3	VesselB	Herring	160	NO_ESCAPE	0.150943396	0	0
2015_Feb_VesselB	2015_Feb_VesselB_KAST_3	VesselB	Herring	170	NO_ESCAPE	0.160377358	0	0
2015_Feb_VesselB	2015_Feb_VesselB_KAST_3	VesselB	Herring	180	NO_ESCAPE	0.169811321	0	0
2015_Feb_VesselB	2015_Feb_VesselB_KAST_3	VesselB	Herring	190	NO_ESCAPE	0.179245283	0	0
2015_Feb_VesselB	2015_Feb_VesselB_KAST_3	VesselB	Herring	200	NO_ESCAPE	0.188679245	0	0
2015_Feb_VesselB	2015_Feb_VesselB_KAST_3	VesselB	Herring	210	NO_ESCAPE	0.198113208	0	0
2015_Feb_VesselB	2015_Feb_VesselB_KAST_3	VesselB	Herring	220	NO_ESCAPE	0.20754717	0	0
2015_Feb_VesselB	2015_Feb_VesselB_KAST_3	VesselB	Herring	230	NO_ESCAPE	0.216981132	0	0
2015_Feb_VesselB	2015_Feb_VesselB_KAST_3	VesselB	Herring	240	NO_ESCAPE	0.226415094	0	0
2015_Feb_VesselB	2015_Feb_VesselB_KAST_3	VesselB	Herring	250	NO_ESCAPE	0.235849057	0	0
2015_Feb_VesselB	2015_Feb_VesselB_KAST_3	VesselB	Herring	260	NO_ESCAPE	0.245283019	0	0
2015_Feb_VesselB	2015_Feb_VesselB_KAST_3	VesselB	Herring	270	NO_ESCAPE	0.254716981	0	0
2015_Feb_VesselB	2015_Feb_VesselB_KAST_3	VesselB	Herring	280	NO_ESCAPE	0.264150943	0	0
2015_Feb_VesselB	2015_Feb_VesselB_KAST_3	VesselB	Herring	290	NO_ESCAPE	0.273584906	0	0
2015_Feb_VesselB	2015_Feb_VesselB_KAST_3	VesselB	Herring	300	NO_ESCAPE	0.283018868	0	0
2015_Feb_VesselB	2015_Feb_VesselB_KAST_3	VesselB	Herring	310	NO_ESCAPE	0.29245283	0	0
2015_Feb_VesselB	2015_Feb_VesselB_KAST_3	VesselB	Herring	320	NO_ESCAPE	0.301886792	0	0
2015_Feb_VesselB	2015_Feb_VesselB_KAST_3	VesselB	Herring	330	NO_ESCAPE	0.311320755	0	0
2015_Feb_VesselB	2015_Feb_VesselB_KAST_3	VesselB	Herring	340	NO_ESCAPE	0.320754717	0	0
2015_Feb_VesselB	2015_Feb_VesselB_KAST_3	VesselB	Herring	350	NO_ESCAPE	0.330188679	0	0
2015_Feb_VesselB	2015_Feb_VesselB_KAST_3	VesselB	Herring	360	NO_ESCAPE	0.339622642	0	0
2015_Feb_VesselB	2015_Feb_VesselB_KAST_3	VesselB	Herring	370	NO_ESCAPE	0.349056604	0	0
2015_Feb_VesselB	2015_Feb_VesselB_KAST_3	VesselB	Herring	380	ORDERLY	0.358490566	0	1
2015_Feb_VesselB	2015_Feb_VesselB_KAST_3	VesselB	Herring	390	ORDERLY	0.367924528	0	1
2015_Feb_VesselB	2015_Feb_VesselB_KAST_3	VesselB	Herring	400	NO_ESCAPE	0.377358491	0	0
2015_Feb_VesselB	2015_Feb_VesselB_KAST_3	VesselB	Herring	410	NO_ESCAPE	0.386792453	0	0
2015_Feb_VesselB	2015_Feb_VesselB_KAST_3	VesselB	Herring	420	NO_ESCAPE	0.396226415	0	0
2015_Feb_VesselB	2015_Feb_VesselB_KAST_3	VesselB	Herring	430	ORDERLY	0.405660377	0	1
2015_Feb_VesselB	2015_Feb_VesselB_KAST_3	VesselB	Herring	440	NO_ESCAPE	0.41509434	0	0
2015_Feb_VesselB	2015_Feb_VesselB_KAST_3	VesselB	Herring	450	NO_ESCAPE	0.424528302	0	0
2015_Feb_VesselB	2015_Feb_VesselB_KAST_3	VesselB	Herring	460	NO_ESCAPE	0.433962264	0	0
2015_Feb_VesselB	2015_Feb_VesselB_KAST_3	VesselB	Herring	470	NO_ESCAPE	0.443396226	0	0
2015_Feb_VesselB	2015_Feb_VesselB_KAST_3	VesselB	Herring	480	NO_ESCAPE	0.452830189	0	0
2015_Feb_VesselB	2015_Feb_VesselB_KAST_3	VesselB	Herring	490	NO_ESCAPE	0.462264151	0	0
2015_Feb_VesselB	2015_Feb_VesselB_KAST_3	VesselB	Herring	500	NO_ESCAPE	0.471698113	0	0
2015_Feb_VesselB	2015_Feb_VesselB_KAST_3	VesselB	Herring	510	NO_ESCAPE	0.481132075	0	0
2015_Feb_VesselB	2015_Feb_VesselB_KAST_3	VesselB	Herring	520	NO_ESCAPE	0.490566038	0	0
2015_Feb_VesselB	2015_Feb_VesselB_KAST_3	VesselB	Herring	530	NO_ESCAPE	0.5	0	0
2015_Feb_VesselB	2015_Feb_VesselB_KAST_3	VesselB	Herring	540	NO_ESCAPE	0.509433962	0	0
2015_Feb_VesselB	2015_Feb_VesselB_KAST_3	VesselB	Herring	550	NO_ESCAPE	0.518867925	0	0
2015_Feb_VesselB	2015_Feb_VesselB_KAST_3	VesselB	Herring	560	NO_ESCAPE	0.528301887	0	0
2015_Feb_VesselB	2015_Feb_VesselB_KAST_3	VesselB	Herring	570	NO_ESCAPE	0.537735849	0	0
2015_Feb_VesselB	2015_Feb_VesselB_KAST_3	VesselB	Herring	580	NO_ESCAPE	0.547169811	0	0
2015_Feb_VesselB	2015_Feb_VesselB_KAST_3	VesselB	Herring	590	NO_ESCAPE	0.556603774	0	0
2015_Feb_VesselB	2015_Feb_VesselB_KAST_3	VesselB	Herring	600	NO_ESCAPE	0.566037736	0	0
2015_Feb_VesselB	2015_Feb_VesselB_KAST_3	VesselB	Herring	610	NO_ESCAPE	0.575471698	0	0
2015_Feb_VesselB	2015_Feb_VesselB_KAST_3	VesselB	Herring	620	NO_ESCAPE	0.58490566	0	0
2015_Feb_VesselB	2015_Feb_VesselB_KAST_3	VesselB	Herring	630	ORDERLY	0.594339623	0	1
2015_Feb_VesselB	2015_Feb_VesselB_KAST_3	VesselB	Herring	640	ORDERLY	0.603773585	0	1
2015_Feb_VesselB	2015_Feb_VesselB_KAST_3	VesselB	Herring	650	NO_ESCAPE	0.613207547	0	0
2015_Feb_VesselB	2015_Feb_VesselB_KAST_3	VesselB	Herring	660	NO_ESCAPE	0.622641509	0	0
2015_Feb_VesselB	2015_Feb_VesselB_KAST_3	VesselB	Herring	670	NO_ESCAPE	0.632075472	0	0
2015_Feb_VesselB	2015_Feb_VesselB_KAST_3	VesselB	Herring	680	NO_ESCAPE	0.641509434	0	0
2015_Feb_VesselB	2015_Feb_VesselB_KAST_3	VesselB	Herring	690	NO_ESCAPE	0.650943396	0	0
2015_Feb_VesselB	2015_Feb_VesselB_KAST_3	VesselB	Herring	700	ORDERLY	0.660377358	0	1
2015_Feb_VesselB	2015_Feb_VesselB_KAST_3	VesselB	Herring	710	ORDERLY	0.669811321	0	1
2015_Feb_VesselB	2015_Feb_VesselB_KAST_3	VesselB	Herring	720	ORDERLY	0.679245283	0	1
2015_Feb_VesselB	2015_Feb_VesselB_KAST_3	VesselB	Herring	730	ORDERLY	0.688679245	0	1
2015_Feb_VesselB	2015_Feb_VesselB_KAST_3	VesselB	Herring	740	ORDERLY	0.698113208	0	1
2015_Feb_VesselB	2015_Feb_VesselB_KAST_3	VesselB	Herring	750	ORDERLY	0.70754717	0	1
2015_Feb_VesselB	2015_Feb_VesselB_KAST_3	VesselB	Herring	760	ORDERLY	0.716981132	0	1
2015_Feb_VesselB	2015_Feb_VesselB_KAST_3	VesselB	Herring	770	ORDERLY	0.726415094	0	1
2015_Feb_VesselB	2015_Feb_VesselB_KAST_3	VesselB	Herring	780	ORDERLY	0.735849057	0	1
2015_Feb_VesselB	2015_Feb_VesselB_KAST_3	VesselB	Herring	790	ORDERLY	0.745283019	0	1
2015_Feb_VesselB	2015_Feb_VesselB_KAST_3	VesselB	Herring	800	ORDERLY	0.754716981	0	1
2015_Feb_VesselB	2015_Feb_VesselB_KAST_3	VesselB	Herring	810	ORDERLY	0.764150943	0	1
2015_Feb_VesselB	2015_Feb_VesselB_KAST_3	VesselB	Herring	820	SMALL	0.773584906	0	1
2015_Feb_VesselB	2015_Feb_VesselB_KAST_3	VesselB	Herring	830	NO_ESCAPE	0.783018868	0	0
2015_Feb_VesselB	2015_Feb_VesselB_KAST_3	VesselB	Herring	840	NO_ESCAPE	0.79245283	0	0
2015_Feb_VesselB	2015_Feb_VesselB_KAST_3	VesselB	Herring	850	NO_ESCAPE	0.801886792	0	0
2015_Feb_VesselB	2015_Feb_VesselB_KAST_3	VesselB	Herring	860	NO_ESCAPE	0.811320755	0	0
2015_Feb_VesselB	2015_Feb_VesselB_KAST_3	VesselB	Herring	870	NO_ESCAPE	0.820754717	0	0
2015_Feb_VesselB	2015_Feb_VesselB_KAST_3	VesselB	Herring	880	ORDERLY	0.830188679	0	1
2015_Feb_VesselB	2015_Feb_VesselB_KAST_3	VesselB	Herring	890	ORDERLY	0.839622642	0	1
2015_Feb_VesselB	2015_Feb_VesselB_KAST_3	VesselB	Herring	900	ORDERLY	0.849056604	0	1
2015_Feb_VesselB	2015_Feb_VesselB_KAST_3	VesselB	Herring	910	ORDERLY	0.858490566	0	1
2015_Feb_VesselB	2015_Feb_VesselB_KAST_3	VesselB	Herring	920	DISORDERLY	0.867924528	1	1
2015_Feb_VesselB	2015_Feb_VesselB_KAST_3	VesselB	Herring	930	DISORDERLY	0.877358491	1	1
2015_Feb_VesselB	2015_Feb_VesselB_KAST_3	VesselB	Herring	940	DISORDERLY	0.886792453	1	1
2015_Feb_VesselB	2015_Feb_VesselB_KAST_3	VesselB	Herring	950	DISORDERLY	0.896226415	1	1
2015_Feb_VesselB	2015_Feb_VesselB_KAST_3	VesselB	Herring	960	DISORDERLY	0.905660377	1	1
2015_Feb_VesselB	2015_Feb_VesselB_KAST_3	VesselB	Herring	970	ORDERLY	0.91509434	0	1
2015_Feb_VesselB	2015_Feb_VesselB_KAST_3	VesselB	Herring	980	ORDERLY	0.924528302	0	1
2015_Feb_VesselB	2015_Feb_VesselB_KAST_3	VesselB	Herring	990	NO_ESCAPE	0.933962264	0	0
2015_Feb_VesselB	2015_Feb_VesselB_KAST_3	VesselB	Herring	1000	DISORDERLY	0.943396226	1	1
2015_Feb_VesselB	2015_Feb_VesselB_KAST_3	VesselB	Herring	1010	ORDERLY	0.952830189	0	1
2015_Feb_VesselB	2015_Feb_VesselB_KAST_3	VesselB	Herring	1020	ORDERLY	0.962264151	0	1
2015_Feb_VesselB	2015_Feb_VesselB_KAST_3	VesselB	Herring	1030	NO_ESCAPE	0.971698113	0	0
2015_Feb_VesselB	2015_Feb_VesselB_KAST_3	VesselB	Herring	1040	NO_ESCAPE	0.981132075	0	0
2015_Feb_VesselB	2015_Feb_VesselB_KAST_3	VesselB	Herring	1050	NO_ESCAPE	0.990566038	0	0
2015_Feb_VesselB	2015_Feb_VesselB_KAST_3	VesselB	Herring	1060	NO_ESCAPE	1	0	0
2015_Feb_VesselB	2015_Feb_VesselB_KAST_5	VesselB	Herring	0	NOT_IN_VIEW	0	0	1
2015_Feb_VesselB	2015_Feb_VesselB_KAST_5	VesselB	Herring	10	NOT_IN_VIEW	0.003717472	0	1
2015_Feb_VesselB	2015_Feb_VesselB_KAST_5	VesselB	Herring	20	NO_ESCAPE	0.007434944	0	0
2015_Feb_VesselB	2015_Feb_VesselB_KAST_5	VesselB	Herring	30	NO_ESCAPE	0.011152416	0	0
2015_Feb_VesselB	2015_Feb_VesselB_KAST_5	VesselB	Herring	40	NO_ESCAPE	0.014869888	0	0
2015_Feb_VesselB	2015_Feb_VesselB_KAST_5	VesselB	Herring	50	NO_ESCAPE	0.018587361	0	0
2015_Feb_VesselB	2015_Feb_VesselB_KAST_5	VesselB	Herring	60	NO_ESCAPE	0.022304833	0	0
2015_Feb_VesselB	2015_Feb_VesselB_KAST_5	VesselB	Herring	70	NO_ESCAPE	0.026022305	0	0
2015_Feb_VesselB	2015_Feb_VesselB_KAST_5	VesselB	Herring	80	NO_ESCAPE	0.029739777	0	0
2015_Feb_VesselB	2015_Feb_VesselB_KAST_5	VesselB	Herring	90	NO_ESCAPE	0.033457249	0	0
2015_Feb_VesselB	2015_Feb_VesselB_KAST_5	VesselB	Herring	100	NO_ESCAPE	0.037174721	0	0
2015_Feb_VesselB	2015_Feb_VesselB_KAST_5	VesselB	Herring	110	NO_ESCAPE	0.040892193	0	0
2015_Feb_VesselB	2015_Feb_VesselB_KAST_5	VesselB	Herring	120	NO_ESCAPE	0.044609665	0	0
2015_Feb_VesselB	2015_Feb_VesselB_KAST_5	VesselB	Herring	130	NO_ESCAPE	0.048327138	0	0
2015_Feb_VesselB	2015_Feb_VesselB_KAST_5	VesselB	Herring	140	NO_ESCAPE	0.05204461	0	0
2015_Feb_VesselB	2015_Feb_VesselB_KAST_5	VesselB	Herring	150	NO_ESCAPE	0.055762082	0	0
2015_Feb_VesselB	2015_Feb_VesselB_KAST_5	VesselB	Herring	160	NO_ESCAPE	0.059479554	0	0
2015_Feb_VesselB	2015_Feb_VesselB_KAST_5	VesselB	Herring	170	NO_ESCAPE	0.063197026	0	0
2015_Feb_VesselB	2015_Feb_VesselB_KAST_5	VesselB	Herring	180	NO_ESCAPE	0.066914498	0	0
2015_Feb_VesselB	2015_Feb_VesselB_KAST_5	VesselB	Herring	190	NO_ESCAPE	0.07063197	0	0
2015_Feb_VesselB	2015_Feb_VesselB_KAST_5	VesselB	Herring	200	NO_ESCAPE	0.074349442	0	0
2015_Feb_VesselB	2015_Feb_VesselB_KAST_5	VesselB	Herring	210	NO_ESCAPE	0.078066914	0	0
2015_Feb_VesselB	2015_Feb_VesselB_KAST_5	VesselB	Herring	220	NO_ESCAPE	0.081784387	0	0
2015_Feb_VesselB	2015_Feb_VesselB_KAST_5	VesselB	Herring	230	NO_ESCAPE	0.085501859	0	0
2015_Feb_VesselB	2015_Feb_VesselB_KAST_5	VesselB	Herring	240	NO_ESCAPE	0.089219331	0	0
2015_Feb_VesselB	2015_Feb_VesselB_KAST_5	VesselB	Herring	250	NO_ESCAPE	0.092936803	0	0
2015_Feb_VesselB	2015_Feb_VesselB_KAST_5	VesselB	Herring	260	NO_ESCAPE	0.096654275	0	0
2015_Feb_VesselB	2015_Feb_VesselB_KAST_5	VesselB	Herring	270	NO_ESCAPE	0.100371747	0	0
2015_Feb_VesselB	2015_Feb_VesselB_KAST_5	VesselB	Herring	280	NO_ESCAPE	0.104089219	0	0
2015_Feb_VesselB	2015_Feb_VesselB_KAST_5	VesselB	Herring	290	NO_ESCAPE	0.107806691	0	0
2015_Feb_VesselB	2015_Feb_VesselB_KAST_5	VesselB	Herring	300	NO_ESCAPE	0.111524164	0	0
2015_Feb_VesselB	2015_Feb_VesselB_KAST_5	VesselB	Herring	310	NO_ESCAPE	0.115241636	0	0
2015_Feb_VesselB	2015_Feb_VesselB_KAST_5	VesselB	Herring	320	NO_ESCAPE	0.118959108	0	0
2015_Feb_VesselB	2015_Feb_VesselB_KAST_5	VesselB	Herring	330	NO_ESCAPE	0.12267658	0	0
2015_Feb_VesselB	2015_Feb_VesselB_KAST_5	VesselB	Herring	340	NO_ESCAPE	0.126394052	0	0
2015_Feb_VesselB	2015_Feb_VesselB_KAST_5	VesselB	Herring	350	NO_ESCAPE	0.130111524	0	0
2015_Feb_VesselB	2015_Feb_VesselB_KAST_5	VesselB	Herring	360	NO_ESCAPE	0.133828996	0	0
2015_Feb_VesselB	2015_Feb_VesselB_KAST_5	VesselB	Herring	370	NO_ESCAPE	0.137546468	0	0
2015_Feb_VesselB	2015_Feb_VesselB_KAST_5	VesselB	Herring	380	NO_ESCAPE	0.141263941	0	0
2015_Feb_VesselB	2015_Feb_VesselB_KAST_5	VesselB	Herring	390	NO_ESCAPE	0.144981413	0	0
2015_Feb_VesselB	2015_Feb_VesselB_KAST_5	VesselB	Herring	400	NO_ESCAPE	0.148698885	0	0
2015_Feb_VesselB	2015_Feb_VesselB_KAST_5	VesselB	Herring	410	NO_ESCAPE	0.152416357	0	0
2015_Feb_VesselB	2015_Feb_VesselB_KAST_5	VesselB	Herring	420	NO_ESCAPE	0.156133829	0	0
2015_Feb_VesselB	2015_Feb_VesselB_KAST_5	VesselB	Herring	430	NO_ESCAPE	0.159851301	0	0
2015_Feb_VesselB	2015_Feb_VesselB_KAST_5	VesselB	Herring	440	NO_ESCAPE	0.163568773	0	0
2015_Feb_VesselB	2015_Feb_VesselB_KAST_5	VesselB	Herring	450	NO_ESCAPE	0.167286245	0	0
2015_Feb_VesselB	2015_Feb_VesselB_KAST_5	VesselB	Herring	460	NO_ESCAPE	0.171003717	0	0
2015_Feb_VesselB	2015_Feb_VesselB_KAST_5	VesselB	Herring	470	NO_ESCAPE	0.17472119	0	0
2015_Feb_VesselB	2015_Feb_VesselB_KAST_5	VesselB	Herring	480	NO_ESCAPE	0.178438662	0	0
2015_Feb_VesselB	2015_Feb_VesselB_KAST_5	VesselB	Herring	490	NO_ESCAPE	0.182156134	0	0
2015_Feb_VesselB	2015_Feb_VesselB_KAST_5	VesselB	Herring	500	NO_ESCAPE	0.185873606	0	0
2015_Feb_VesselB	2015_Feb_VesselB_KAST_5	VesselB	Herring	510	NO_ESCAPE	0.189591078	0	0
2015_Feb_VesselB	2015_Feb_VesselB_KAST_5	VesselB	Herring	520	NO_ESCAPE	0.19330855	0	0
2015_Feb_VesselB	2015_Feb_VesselB_KAST_5	VesselB	Herring	530	NO_ESCAPE	0.197026022	0	0
2015_Feb_VesselB	2015_Feb_VesselB_KAST_5	VesselB	Herring	540	NO_ESCAPE	0.200743494	0	0
2015_Feb_VesselB	2015_Feb_VesselB_KAST_5	VesselB	Herring	550	NO_ESCAPE	0.204460967	0	0
2015_Feb_VesselB	2015_Feb_VesselB_KAST_5	VesselB	Herring	560	NO_ESCAPE	0.208178439	0	0
2015_Feb_VesselB	2015_Feb_VesselB_KAST_5	VesselB	Herring	570	NO_ESCAPE	0.211895911	0	0
2015_Feb_VesselB	2015_Feb_VesselB_KAST_5	VesselB	Herring	580	NO_ESCAPE	0.215613383	0	0
2015_Feb_VesselB	2015_Feb_VesselB_KAST_5	VesselB	Herring	590	NO_ESCAPE	0.219330855	0	0
2015_Feb_VesselB	2015_Feb_VesselB_KAST_5	VesselB	Herring	600	NO_ESCAPE	0.223048327	0	0
2015_Feb_VesselB	2015_Feb_VesselB_KAST_5	VesselB	Herring	610	NO_ESCAPE	0.226765799	0	0
2015_Feb_VesselB	2015_Feb_VesselB_KAST_5	VesselB	Herring	620	NO_ESCAPE	0.230483271	0	0
2015_Feb_VesselB	2015_Feb_VesselB_KAST_5	VesselB	Herring	630	NO_ESCAPE	0.234200743	0	0
2015_Feb_VesselB	2015_Feb_VesselB_KAST_5	VesselB	Herring	640	NO_ESCAPE	0.237918216	0	0
2015_Feb_VesselB	2015_Feb_VesselB_KAST_5	VesselB	Herring	650	NO_ESCAPE	0.241635688	0	0
2015_Feb_VesselB	2015_Feb_VesselB_KAST_5	VesselB	Herring	660	NO_ESCAPE	0.24535316	0	0
2015_Feb_VesselB	2015_Feb_VesselB_KAST_5	VesselB	Herring	670	NO_ESCAPE	0.249070632	0	0
2015_Feb_VesselB	2015_Feb_VesselB_KAST_5	VesselB	Herring	680	NO_ESCAPE	0.252788104	0	0
2015_Feb_VesselB	2015_Feb_VesselB_KAST_5	VesselB	Herring	690	NO_ESCAPE	0.256505576	0	0
2015_Feb_VesselB	2015_Feb_VesselB_KAST_5	VesselB	Herring	700	NO_ESCAPE	0.260223048	0	0
2015_Feb_VesselB	2015_Feb_VesselB_KAST_5	VesselB	Herring	710	NO_ESCAPE	0.26394052	0	0
2015_Feb_VesselB	2015_Feb_VesselB_KAST_5	VesselB	Herring	720	NO_ESCAPE	0.267657993	0	0
2015_Feb_VesselB	2015_Feb_VesselB_KAST_5	VesselB	Herring	730	NO_ESCAPE	0.271375465	0	0
2015_Feb_VesselB	2015_Feb_VesselB_KAST_5	VesselB	Herring	740	NO_ESCAPE	0.275092937	0	0
2015_Feb_VesselB	2015_Feb_VesselB_KAST_5	VesselB	Herring	750	NO_ESCAPE	0.278810409	0	0
2015_Feb_VesselB	2015_Feb_VesselB_KAST_5	VesselB	Herring	760	NO_ESCAPE	0.282527881	0	0
2015_Feb_VesselB	2015_Feb_VesselB_KAST_5	VesselB	Herring	770	NO_ESCAPE	0.286245353	0	0
2015_Feb_VesselB	2015_Feb_VesselB_KAST_5	VesselB	Herring	780	NO_ESCAPE	0.289962825	0	0
2015_Feb_VesselB	2015_Feb_VesselB_KAST_5	VesselB	Herring	790	NO_ESCAPE	0.293680297	0	0
2015_Feb_VesselB	2015_Feb_VesselB_KAST_5	VesselB	Herring	800	NO_ESCAPE	0.29739777	0	0
2015_Feb_VesselB	2015_Feb_VesselB_KAST_5	VesselB	Herring	810	NO_ESCAPE	0.301115242	0	0
2015_Feb_VesselB	2015_Feb_VesselB_KAST_5	VesselB	Herring	820	NO_ESCAPE	0.304832714	0	0
2015_Feb_VesselB	2015_Feb_VesselB_KAST_5	VesselB	Herring	830	NO_ESCAPE	0.308550186	0	0
2015_Feb_VesselB	2015_Feb_VesselB_KAST_5	VesselB	Herring	840	NO_ESCAPE	0.312267658	0	0
2015_Feb_VesselB	2015_Feb_VesselB_KAST_5	VesselB	Herring	850	NO_ESCAPE	0.31598513	0	0
2015_Feb_VesselB	2015_Feb_VesselB_KAST_5	VesselB	Herring	860	NO_ESCAPE	0.319702602	0	0
2015_Feb_VesselB	2015_Feb_VesselB_KAST_5	VesselB	Herring	870	NO_ESCAPE	0.323420074	0	0
2015_Feb_VesselB	2015_Feb_VesselB_KAST_5	VesselB	Herring	880	NO_ESCAPE	0.327137546	0	0
2015_Feb_VesselB	2015_Feb_VesselB_KAST_5	VesselB	Herring	890	NO_ESCAPE	0.330855019	0	0
2015_Feb_VesselB	2015_Feb_VesselB_KAST_5	VesselB	Herring	900	NO_ESCAPE	0.334572491	0	0
2015_Feb_VesselB	2015_Feb_VesselB_KAST_5	VesselB	Herring	910	NO_ESCAPE	0.338289963	0	0
2015_Feb_VesselB	2015_Feb_VesselB_KAST_5	VesselB	Herring	920	NO_ESCAPE	0.342007435	0	0
2015_Feb_VesselB	2015_Feb_VesselB_KAST_5	VesselB	Herring	930	NO_ESCAPE	0.345724907	0	0
2015_Feb_VesselB	2015_Feb_VesselB_KAST_5	VesselB	Herring	940	NO_ESCAPE	0.349442379	0	0
2015_Feb_VesselB	2015_Feb_VesselB_KAST_5	VesselB	Herring	950	NO_ESCAPE	0.353159851	0	0
2015_Feb_VesselB	2015_Feb_VesselB_KAST_5	VesselB	Herring	960	NO_ESCAPE	0.356877323	0	0
2015_Feb_VesselB	2015_Feb_VesselB_KAST_5	VesselB	Herring	970	NO_ESCAPE	0.360594796	0	0
2015_Feb_VesselB	2015_Feb_VesselB_KAST_5	VesselB	Herring	980	NO_ESCAPE	0.364312268	0	0
2015_Feb_VesselB	2015_Feb_VesselB_KAST_5	VesselB	Herring	990	NO_ESCAPE	0.36802974	0	0
2015_Feb_VesselB	2015_Feb_VesselB_KAST_5	VesselB	Herring	1000	NO_ESCAPE	0.371747212	0	0
2015_Feb_VesselB	2015_Feb_VesselB_KAST_5	VesselB	Herring	1010	NO_ESCAPE	0.375464684	0	0
2015_Feb_VesselB	2015_Feb_VesselB_KAST_5	VesselB	Herring	1020	NO_ESCAPE	0.379182156	0	0
2015_Feb_VesselB	2015_Feb_VesselB_KAST_5	VesselB	Herring	1030	NO_ESCAPE	0.382899628	0	0
2015_Feb_VesselB	2015_Feb_VesselB_KAST_5	VesselB	Herring	1040	NO_ESCAPE	0.3866171	0	0
2015_Feb_VesselB	2015_Feb_VesselB_KAST_5	VesselB	Herring	1050	NO_ESCAPE	0.390334572	0	0
2015_Feb_VesselB	2015_Feb_VesselB_KAST_5	VesselB	Herring	1060	NO_ESCAPE	0.394052045	0	0
2015_Feb_VesselB	2015_Feb_VesselB_KAST_5	VesselB	Herring	1070	NO_ESCAPE	0.397769517	0	0
2015_Feb_VesselB	2015_Feb_VesselB_KAST_5	VesselB	Herring	1080	NO_ESCAPE	0.401486989	0	0
2015_Feb_VesselB	2015_Feb_VesselB_KAST_5	VesselB	Herring	1090	NO_ESCAPE	0.405204461	0	0
2015_Feb_VesselB	2015_Feb_VesselB_KAST_5	VesselB	Herring	1100	NO_ESCAPE	0.408921933	0	0
2015_Feb_VesselB	2015_Feb_VesselB_KAST_5	VesselB	Herring	1110	NO_ESCAPE	0.412639405	0	0
2015_Feb_VesselB	2015_Feb_VesselB_KAST_5	VesselB	Herring	1120	NO_ESCAPE	0.416356877	0	0
2015_Feb_VesselB	2015_Feb_VesselB_KAST_5	VesselB	Herring	1130	NO_ESCAPE	0.420074349	0	0
2015_Feb_VesselB	2015_Feb_VesselB_KAST_5	VesselB	Herring	1140	NO_ESCAPE	0.423791822	0	0
2015_Feb_VesselB	2015_Feb_VesselB_KAST_5	VesselB	Herring	1150	NO_ESCAPE	0.427509294	0	0
2015_Feb_VesselB	2015_Feb_VesselB_KAST_5	VesselB	Herring	1160	NO_ESCAPE	0.431226766	0	0
2015_Feb_VesselB	2015_Feb_VesselB_KAST_5	VesselB	Herring	1170	NO_ESCAPE	0.434944238	0	0
2015_Feb_VesselB	2015_Feb_VesselB_KAST_5	VesselB	Herring	1180	NO_ESCAPE	0.43866171	0	0
2015_Feb_VesselB	2015_Feb_VesselB_KAST_5	VesselB	Herring	1190	NO_ESCAPE	0.442379182	0	0
2015_Feb_VesselB	2015_Feb_VesselB_KAST_5	VesselB	Herring	1200	NO_ESCAPE	0.446096654	0	0
2015_Feb_VesselB	2015_Feb_VesselB_KAST_5	VesselB	Herring	1210	NO_ESCAPE	0.449814126	0	0
2015_Feb_VesselB	2015_Feb_VesselB_KAST_5	VesselB	Herring	1220	NO_ESCAPE	0.453531599	0	0
2015_Feb_VesselB	2015_Feb_VesselB_KAST_5	VesselB	Herring	1230	NO_ESCAPE	0.457249071	0	0
2015_Feb_VesselB	2015_Feb_VesselB_KAST_5	VesselB	Herring	1240	NO_ESCAPE	0.460966543	0	0
2015_Feb_VesselB	2015_Feb_VesselB_KAST_5	VesselB	Herring	1250	NO_ESCAPE	0.464684015	0	0
2015_Feb_VesselB	2015_Feb_VesselB_KAST_5	VesselB	Herring	1260	NO_ESCAPE	0.468401487	0	0
2015_Feb_VesselB	2015_Feb_VesselB_KAST_5	VesselB	Herring	1270	NO_ESCAPE	0.472118959	0	0
2015_Feb_VesselB	2015_Feb_VesselB_KAST_5	VesselB	Herring	1280	NO_ESCAPE	0.475836431	0	0
2015_Feb_VesselB	2015_Feb_VesselB_KAST_5	VesselB	Herring	1290	NO_ESCAPE	0.479553903	0	0
2015_Feb_VesselB	2015_Feb_VesselB_KAST_5	VesselB	Herring	1300	NO_ESCAPE	0.483271375	0	0
2015_Feb_VesselB	2015_Feb_VesselB_KAST_5	VesselB	Herring	1310	NO_ESCAPE	0.486988848	0	0
2015_Feb_VesselB	2015_Feb_VesselB_KAST_5	VesselB	Herring	1320	NO_ESCAPE	0.49070632	0	0
2015_Feb_VesselB	2015_Feb_VesselB_KAST_5	VesselB	Herring	1330	NO_ESCAPE	0.494423792	0	0
2015_Feb_VesselB	2015_Feb_VesselB_KAST_5	VesselB	Herring	1340	NO_ESCAPE	0.498141264	0	0
2015_Feb_VesselB	2015_Feb_VesselB_KAST_5	VesselB	Herring	1350	NO_ESCAPE	0.501858736	0	0
2015_Feb_VesselB	2015_Feb_VesselB_KAST_5	VesselB	Herring	1360	NO_ESCAPE	0.505576208	0	0
2015_Feb_VesselB	2015_Feb_VesselB_KAST_5	VesselB	Herring	1370	NO_ESCAPE	0.50929368	0	0
2015_Feb_VesselB	2015_Feb_VesselB_KAST_5	VesselB	Herring	1380	NO_ESCAPE	0.513011152	0	0
2015_Feb_VesselB	2015_Feb_VesselB_KAST_5	VesselB	Herring	1390	NO_ESCAPE	0.516728625	0	0
2015_Feb_VesselB	2015_Feb_VesselB_KAST_5	VesselB	Herring	1400	NO_ESCAPE	0.520446097	0	0
2015_Feb_VesselB	2015_Feb_VesselB_KAST_5	VesselB	Herring	1410	NO_ESCAPE	0.524163569	0	0
2015_Feb_VesselB	2015_Feb_VesselB_KAST_5	VesselB	Herring	1420	NO_ESCAPE	0.527881041	0	0
2015_Feb_VesselB	2015_Feb_VesselB_KAST_5	VesselB	Herring	1430	NO_ESCAPE	0.531598513	0	0
2015_Feb_VesselB	2015_Feb_VesselB_KAST_5	VesselB	Herring	1440	NO_ESCAPE	0.535315985	0	0
2015_Feb_VesselB	2015_Feb_VesselB_KAST_5	VesselB	Herring	1450	NO_ESCAPE	0.539033457	0	0
2015_Feb_VesselB	2015_Feb_VesselB_KAST_5	VesselB	Herring	1460	NO_ESCAPE	0.542750929	0	0
2015_Feb_VesselB	2015_Feb_VesselB_KAST_5	VesselB	Herring	1470	NO_ESCAPE	0.546468401	0	0
2015_Feb_VesselB	2015_Feb_VesselB_KAST_5	VesselB	Herring	1480	NO_ESCAPE	0.550185874	0	0
2015_Feb_VesselB	2015_Feb_VesselB_KAST_5	VesselB	Herring	1490	NO_ESCAPE	0.553903346	0	0
2015_Feb_VesselB	2015_Feb_VesselB_KAST_5	VesselB	Herring	1500	NO_ESCAPE	0.557620818	0	0
2015_Feb_VesselB	2015_Feb_VesselB_KAST_5	VesselB	Herring	1510	NO_ESCAPE	0.56133829	0	0
2015_Feb_VesselB	2015_Feb_VesselB_KAST_5	VesselB	Herring	1520	NO_ESCAPE	0.565055762	0	0
2015_Feb_VesselB	2015_Feb_VesselB_KAST_5	VesselB	Herring	1530	NO_ESCAPE	0.568773234	0	0
2015_Feb_VesselB	2015_Feb_VesselB_KAST_5	VesselB	Herring	1540	NO_ESCAPE	0.572490706	0	0
2015_Feb_VesselB	2015_Feb_VesselB_KAST_5	VesselB	Herring	1550	NO_ESCAPE	0.576208178	0	0
2015_Feb_VesselB	2015_Feb_VesselB_KAST_5	VesselB	Herring	1560	NO_ESCAPE	0.579925651	0	0
2015_Feb_VesselB	2015_Feb_VesselB_KAST_5	VesselB	Herring	1570	NO_ESCAPE	0.583643123	0	0
2015_Feb_VesselB	2015_Feb_VesselB_KAST_5	VesselB	Herring	1580	NO_ESCAPE	0.587360595	0	0
2015_Feb_VesselB	2015_Feb_VesselB_KAST_5	VesselB	Herring	1590	NO_ESCAPE	0.591078067	0	0
2015_Feb_VesselB	2015_Feb_VesselB_KAST_5	VesselB	Herring	1600	NO_ESCAPE	0.594795539	0	0
2015_Feb_VesselB	2015_Feb_VesselB_KAST_5	VesselB	Herring	1610	NO_ESCAPE	0.598513011	0	0
2015_Feb_VesselB	2015_Feb_VesselB_KAST_5	VesselB	Herring	1620	NO_ESCAPE	0.602230483	0	0
2015_Feb_VesselB	2015_Feb_VesselB_KAST_5	VesselB	Herring	1630	NO_ESCAPE	0.605947955	0	0
2015_Feb_VesselB	2015_Feb_VesselB_KAST_5	VesselB	Herring	1640	NO_ESCAPE	0.609665428	0	0
2015_Feb_VesselB	2015_Feb_VesselB_KAST_5	VesselB	Herring	1650	NO_ESCAPE	0.6133829	0	0
2015_Feb_VesselB	2015_Feb_VesselB_KAST_5	VesselB	Herring	1660	NO_ESCAPE	0.617100372	0	0
2015_Feb_VesselB	2015_Feb_VesselB_KAST_5	VesselB	Herring	1670	NO_ESCAPE	0.620817844	0	0
2015_Feb_VesselB	2015_Feb_VesselB_KAST_5	VesselB	Herring	1680	NO_ESCAPE	0.624535316	0	0
2015_Feb_VesselB	2015_Feb_VesselB_KAST_5	VesselB	Herring	1690	NO_ESCAPE	0.628252788	0	0
2015_Feb_VesselB	2015_Feb_VesselB_KAST_5	VesselB	Herring	1700	NO_ESCAPE	0.63197026	0	0
2015_Feb_VesselB	2015_Feb_VesselB_KAST_5	VesselB	Herring	1710	NO_ESCAPE	0.635687732	0	0
2015_Feb_VesselB	2015_Feb_VesselB_KAST_5	VesselB	Herring	1720	NO_ESCAPE	0.639405204	0	0
2015_Feb_VesselB	2015_Feb_VesselB_KAST_5	VesselB	Herring	1730	NO_ESCAPE	0.643122677	0	0
2015_Feb_VesselB	2015_Feb_VesselB_KAST_5	VesselB	Herring	1740	NO_ESCAPE	0.646840149	0	0
2015_Feb_VesselB	2015_Feb_VesselB_KAST_5	VesselB	Herring	1750	NO_ESCAPE	0.650557621	0	0
2015_Feb_VesselB	2015_Feb_VesselB_KAST_5	VesselB	Herring	1760	NO_ESCAPE	0.654275093	0	0
2015_Feb_VesselB	2015_Feb_VesselB_KAST_5	VesselB	Herring	1770	NO_ESCAPE	0.657992565	0	0
2015_Feb_VesselB	2015_Feb_VesselB_KAST_5	VesselB	Herring	1780	NO_ESCAPE	0.661710037	0	0
2015_Feb_VesselB	2015_Feb_VesselB_KAST_5	VesselB	Herring	1790	NO_ESCAPE	0.665427509	0	0
2015_Feb_VesselB	2015_Feb_VesselB_KAST_5	VesselB	Herring	1800	NO_ESCAPE	0.669144981	0	0
2015_Feb_VesselB	2015_Feb_VesselB_KAST_5	VesselB	Herring	1810	NO_ESCAPE	0.672862454	0	0
2015_Feb_VesselB	2015_Feb_VesselB_KAST_5	VesselB	Herring	1820	NO_ESCAPE	0.676579926	0	0
2015_Feb_VesselB	2015_Feb_VesselB_KAST_5	VesselB	Herring	1830	NO_ESCAPE	0.680297398	0	0
2015_Feb_VesselB	2015_Feb_VesselB_KAST_5	VesselB	Herring	1840	NO_ESCAPE	0.68401487	0	0
2015_Feb_VesselB	2015_Feb_VesselB_KAST_5	VesselB	Herring	1850	NO_ESCAPE	0.687732342	0	0
2015_Feb_VesselB	2015_Feb_VesselB_KAST_5	VesselB	Herring	1860	NO_ESCAPE	0.691449814	0	0
2015_Feb_VesselB	2015_Feb_VesselB_KAST_5	VesselB	Herring	1870	NO_ESCAPE	0.695167286	0	0
2015_Feb_VesselB	2015_Feb_VesselB_KAST_5	VesselB	Herring	1880	NO_ESCAPE	0.698884758	0	0
2015_Feb_VesselB	2015_Feb_VesselB_KAST_5	VesselB	Herring	1890	NO_ESCAPE	0.70260223	0	0
2015_Feb_VesselB	2015_Feb_VesselB_KAST_5	VesselB	Herring	1900	NO_ESCAPE	0.706319703	0	0
2015_Feb_VesselB	2015_Feb_VesselB_KAST_5	VesselB	Herring	1910	NO_ESCAPE	0.710037175	0	0
2015_Feb_VesselB	2015_Feb_VesselB_KAST_5	VesselB	Herring	1920	NO_ESCAPE	0.713754647	0	0
2015_Feb_VesselB	2015_Feb_VesselB_KAST_5	VesselB	Herring	1930	NO_ESCAPE	0.717472119	0	0
2015_Feb_VesselB	2015_Feb_VesselB_KAST_5	VesselB	Herring	1940	NO_ESCAPE	0.721189591	0	0
2015_Feb_VesselB	2015_Feb_VesselB_KAST_5	VesselB	Herring	1950	NO_ESCAPE	0.724907063	0	0
2015_Feb_VesselB	2015_Feb_VesselB_KAST_5	VesselB	Herring	1960	NO_ESCAPE	0.728624535	0	0
2015_Feb_VesselB	2015_Feb_VesselB_KAST_5	VesselB	Herring	1970	NO_ESCAPE	0.732342007	0	0
2015_Feb_VesselB	2015_Feb_VesselB_KAST_5	VesselB	Herring	1980	NO_ESCAPE	0.73605948	0	0
2015_Feb_VesselB	2015_Feb_VesselB_KAST_5	VesselB	Herring	1990	NO_ESCAPE	0.739776952	0	0
2015_Feb_VesselB	2015_Feb_VesselB_KAST_5	VesselB	Herring	2000	NO_ESCAPE	0.743494424	0	0
2015_Feb_VesselB	2015_Feb_VesselB_KAST_5	VesselB	Herring	2010	NO_ESCAPE	0.747211896	0	0
2015_Feb_VesselB	2015_Feb_VesselB_KAST_5	VesselB	Herring	2020	NO_ESCAPE	0.750929368	0	0
2015_Feb_VesselB	2015_Feb_VesselB_KAST_5	VesselB	Herring	2030	NO_ESCAPE	0.75464684	0	0
2015_Feb_VesselB	2015_Feb_VesselB_KAST_5	VesselB	Herring	2040	NO_ESCAPE	0.758364312	0	0
2015_Feb_VesselB	2015_Feb_VesselB_KAST_5	VesselB	Herring	2050	NO_ESCAPE	0.762081784	0	0
2015_Feb_VesselB	2015_Feb_VesselB_KAST_5	VesselB	Herring	2060	NO_ESCAPE	0.765799257	0	0
2015_Feb_VesselB	2015_Feb_VesselB_KAST_5	VesselB	Herring	2070	NO_ESCAPE	0.769516729	0	0
2015_Feb_VesselB	2015_Feb_VesselB_KAST_5	VesselB	Herring	2080	NO_ESCAPE	0.773234201	0	0
2015_Feb_VesselB	2015_Feb_VesselB_KAST_5	VesselB	Herring	2090	NO_ESCAPE	0.776951673	0	0
2015_Feb_VesselB	2015_Feb_VesselB_KAST_5	VesselB	Herring	2100	NO_ESCAPE	0.780669145	0	0
2015_Feb_VesselB	2015_Feb_VesselB_KAST_5	VesselB	Herring	2110	NO_ESCAPE	0.784386617	0	0
2015_Feb_VesselB	2015_Feb_VesselB_KAST_5	VesselB	Herring	2120	NO_ESCAPE	0.788104089	0	0
2015_Feb_VesselB	2015_Feb_VesselB_KAST_5	VesselB	Herring	2130	NO_ESCAPE	0.791821561	0	0
2015_Feb_VesselB	2015_Feb_VesselB_KAST_5	VesselB	Herring	2140	NO_ESCAPE	0.795539033	0	0
2015_Feb_VesselB	2015_Feb_VesselB_KAST_5	VesselB	Herring	2150	NO_ESCAPE	0.799256506	0	0
2015_Feb_VesselB	2015_Feb_VesselB_KAST_5	VesselB	Herring	2160	NO_ESCAPE	0.802973978	0	0
2015_Feb_VesselB	2015_Feb_VesselB_KAST_5	VesselB	Herring	2170	NO_ESCAPE	0.80669145	0	0
2015_Feb_VesselB	2015_Feb_VesselB_KAST_5	VesselB	Herring	2180	NO_ESCAPE	0.810408922	0	0
2015_Feb_VesselB	2015_Feb_VesselB_KAST_5	VesselB	Herring	2190	NO_ESCAPE	0.814126394	0	0
2015_Feb_VesselB	2015_Feb_VesselB_KAST_5	VesselB	Herring	2200	NO_ESCAPE	0.817843866	0	0
2015_Feb_VesselB	2015_Feb_VesselB_KAST_5	VesselB	Herring	2210	NO_ESCAPE	0.821561338	0	0
2015_Feb_VesselB	2015_Feb_VesselB_KAST_5	VesselB	Herring	2220	NO_ESCAPE	0.82527881	0	0
2015_Feb_VesselB	2015_Feb_VesselB_KAST_5	VesselB	Herring	2230	NO_ESCAPE	0.828996283	0	0
2015_Feb_VesselB	2015_Feb_VesselB_KAST_5	VesselB	Herring	2240	NO_ESCAPE	0.832713755	0	0
2015_Feb_VesselB	2015_Feb_VesselB_KAST_5	VesselB	Herring	2250	NO_ESCAPE	0.836431227	0	0
2015_Feb_VesselB	2015_Feb_VesselB_KAST_5	VesselB	Herring	2260	NO_ESCAPE	0.840148699	0	0
2015_Feb_VesselB	2015_Feb_VesselB_KAST_5	VesselB	Herring	2270	NO_ESCAPE	0.843866171	0	0
2015_Feb_VesselB	2015_Feb_VesselB_KAST_5	VesselB	Herring	2280	NO_ESCAPE	0.847583643	0	0
2015_Feb_VesselB	2015_Feb_VesselB_KAST_5	VesselB	Herring	2290	NO_ESCAPE	0.851301115	0	0
2015_Feb_VesselB	2015_Feb_VesselB_KAST_5	VesselB	Herring	2300	NO_ESCAPE	0.855018587	0	0
2015_Feb_VesselB	2015_Feb_VesselB_KAST_5	VesselB	Herring	2310	NO_ESCAPE	0.858736059	0	0
2015_Feb_VesselB	2015_Feb_VesselB_KAST_5	VesselB	Herring	2320	NO_ESCAPE	0.862453532	0	0
2015_Feb_VesselB	2015_Feb_VesselB_KAST_5	VesselB	Herring	2330	NO_ESCAPE	0.866171004	0	0
2015_Feb_VesselB	2015_Feb_VesselB_KAST_5	VesselB	Herring	2340	NO_ESCAPE	0.869888476	0	0
2015_Feb_VesselB	2015_Feb_VesselB_KAST_5	VesselB	Herring	2350	NO_ESCAPE	0.873605948	0	0
2015_Feb_VesselB	2015_Feb_VesselB_KAST_5	VesselB	Herring	2360	NO_ESCAPE	0.87732342	0	0
2015_Feb_VesselB	2015_Feb_VesselB_KAST_5	VesselB	Herring	2370	NO_ESCAPE	0.881040892	0	0
2015_Feb_VesselB	2015_Feb_VesselB_KAST_5	VesselB	Herring	2380	NO_ESCAPE	0.884758364	0	0
2015_Feb_VesselB	2015_Feb_VesselB_KAST_5	VesselB	Herring	2390	NO_ESCAPE	0.888475836	0	0
2015_Feb_VesselB	2015_Feb_VesselB_KAST_5	VesselB	Herring	2400	NO_ESCAPE	0.892193309	0	0
2015_Feb_VesselB	2015_Feb_VesselB_KAST_5	VesselB	Herring	2410	NO_ESCAPE	0.895910781	0	0
2015_Feb_VesselB	2015_Feb_VesselB_KAST_5	VesselB	Herring	2420	NO_ESCAPE	0.899628253	0	0
2015_Feb_VesselB	2015_Feb_VesselB_KAST_5	VesselB	Herring	2430	NO_ESCAPE	0.903345725	0	0
2015_Feb_VesselB	2015_Feb_VesselB_KAST_5	VesselB	Herring	2440	NO_ESCAPE	0.907063197	0	0
2015_Feb_VesselB	2015_Feb_VesselB_KAST_5	VesselB	Herring	2450	NO_ESCAPE	0.910780669	0	0
2015_Feb_VesselB	2015_Feb_VesselB_KAST_5	VesselB	Herring	2460	NO_ESCAPE	0.914498141	0	0
2015_Feb_VesselB	2015_Feb_VesselB_KAST_5	VesselB	Herring	2470	NO_ESCAPE	0.918215613	0	0
2015_Feb_VesselB	2015_Feb_VesselB_KAST_5	VesselB	Herring	2480	NO_ESCAPE	0.921933086	0	0
2015_Feb_VesselB	2015_Feb_VesselB_KAST_5	VesselB	Herring	2490	NO_ESCAPE	0.925650558	0	0
2015_Feb_VesselB	2015_Feb_VesselB_KAST_5	VesselB	Herring	2500	NO_ESCAPE	0.92936803	0	0
2015_Feb_VesselB	2015_Feb_VesselB_KAST_5	VesselB	Herring	2510	NO_ESCAPE	0.933085502	0	0
2015_Feb_VesselB	2015_Feb_VesselB_KAST_5	VesselB	Herring	2520	NO_ESCAPE	0.936802974	0	0
2015_Feb_VesselB	2015_Feb_VesselB_KAST_5	VesselB	Herring	2530	NO_ESCAPE	0.940520446	0	0
2015_Feb_VesselB	2015_Feb_VesselB_KAST_5	VesselB	Herring	2540	NO_ESCAPE	0.944237918	0	0
2015_Feb_VesselB	2015_Feb_VesselB_KAST_5	VesselB	Herring	2550	NO_ESCAPE	0.94795539	0	0
2015_Feb_VesselB	2015_Feb_VesselB_KAST_5	VesselB	Herring	2560	NO_ESCAPE	0.951672862	0	0
2015_Feb_VesselB	2015_Feb_VesselB_KAST_5	VesselB	Herring	2570	NO_ESCAPE	0.955390335	0	0
2015_Feb_VesselB	2015_Feb_VesselB_KAST_5	VesselB	Herring	2580	NO_ESCAPE	0.959107807	0	0
2015_Feb_VesselB	2015_Feb_VesselB_KAST_5	VesselB	Herring	2590	ORDERLY	0.962825279	0	1
2015_Feb_VesselB	2015_Feb_VesselB_KAST_5	VesselB	Herring	2600	NOT_IN_VIEW	0.966542751	0	1
2015_Feb_VesselB	2015_Feb_VesselB_KAST_5	VesselB	Herring	2610	NO_ESCAPE	0.970260223	0	0
2015_Feb_VesselB	2015_Feb_VesselB_KAST_5	VesselB	Herring	2620	NOT_IN_VIEW	0.973977695	0	1
2015_Feb_VesselB	2015_Feb_VesselB_KAST_5	VesselB	Herring	2630	NOT_IN_VIEW	0.977695167	0	1
2015_Feb_VesselB	2015_Feb_VesselB_KAST_5	VesselB	Herring	2640	NOT_IN_VIEW	0.981412639	0	1
2015_Feb_VesselB	2015_Feb_VesselB_KAST_5	VesselB	Herring	2650	SMALL	0.985130112	0	1
2015_Feb_VesselB	2015_Feb_VesselB_KAST_5	VesselB	Herring	2660	NOT_IN_VIEW	0.988847584	0	1
2015_Feb_VesselB	2015_Feb_VesselB_KAST_5	VesselB	Herring	2670	NOT_IN_VIEW	0.992565056	0	1
2015_Feb_VesselB	2015_Feb_VesselB_KAST_5	VesselB	Herring	2680	NOT_IN_VIEW	0.996282528	0	1
2015_Feb_VesselB	2015_Feb_VesselB_KAST_5	VesselB	Herring	2690	NOT_IN_VIEW	1	0	1
2015_June_VesselB	2015_June_VesselB_KAST_1	VesselB	Mackerel	0	NOT_IN_VIEW	0	0	1
2015_June_VesselB	2015_June_VesselB_KAST_1	VesselB	Mackerel	10	NOT_IN_VIEW	0.006944444	0	1
2015_June_VesselB	2015_June_VesselB_KAST_1	VesselB	Mackerel	20	NOT_IN_VIEW	0.013888889	0	1
2015_June_VesselB	2015_June_VesselB_KAST_1	VesselB	Mackerel	30	NOT_IN_VIEW	0.020833333	0	1
2015_June_VesselB	2015_June_VesselB_KAST_1	VesselB	Mackerel	40	NOT_IN_VIEW	0.027777778	0	1
2015_June_VesselB	2015_June_VesselB_KAST_1	VesselB	Mackerel	50	NOT_IN_VIEW	0.034722222	0	1
2015_June_VesselB	2015_June_VesselB_KAST_1	VesselB	Mackerel	60	NOT_IN_VIEW	0.041666667	0	1
2015_June_VesselB	2015_June_VesselB_KAST_1	VesselB	Mackerel	70	NOT_IN_VIEW	0.048611111	0	1
2015_June_VesselB	2015_June_VesselB_KAST_1	VesselB	Mackerel	80	NO_ESCAPE	0.055555556	0	0
2015_June_VesselB	2015_June_VesselB_KAST_1	VesselB	Mackerel	90	NO_ESCAPE	0.0625	0	0
2015_June_VesselB	2015_June_VesselB_KAST_1	VesselB	Mackerel	100	NO_ESCAPE	0.069444444	0	0
2015_June_VesselB	2015_June_VesselB_KAST_1	VesselB	Mackerel	110	NO_ESCAPE	0.076388889	0	0
2015_June_VesselB	2015_June_VesselB_KAST_1	VesselB	Mackerel	120	NO_ESCAPE	0.083333333	0	0
2015_June_VesselB	2015_June_VesselB_KAST_1	VesselB	Mackerel	130	NO_ESCAPE	0.090277778	0	0
2015_June_VesselB	2015_June_VesselB_KAST_1	VesselB	Mackerel	140	NO_ESCAPE	0.097222222	0	0
2015_June_VesselB	2015_June_VesselB_KAST_1	VesselB	Mackerel	150	NO_ESCAPE	0.104166667	0	0
2015_June_VesselB	2015_June_VesselB_KAST_1	VesselB	Mackerel	160	NO_ESCAPE	0.111111111	0	0
2015_June_VesselB	2015_June_VesselB_KAST_1	VesselB	Mackerel	170	NO_ESCAPE	0.118055556	0	0
2015_June_VesselB	2015_June_VesselB_KAST_1	VesselB	Mackerel	180	NO_ESCAPE	0.125	0	0
2015_June_VesselB	2015_June_VesselB_KAST_1	VesselB	Mackerel	190	ORDERLY	0.131944444	0	1
2015_June_VesselB	2015_June_VesselB_KAST_1	VesselB	Mackerel	200	NO_ESCAPE	0.138888889	0	0
2015_June_VesselB	2015_June_VesselB_KAST_1	VesselB	Mackerel	210	NO_ESCAPE	0.145833333	0	0
2015_June_VesselB	2015_June_VesselB_KAST_1	VesselB	Mackerel	220	NO_ESCAPE	0.152777778	0	0
2015_June_VesselB	2015_June_VesselB_KAST_1	VesselB	Mackerel	230	NO_ESCAPE	0.159722222	0	0
2015_June_VesselB	2015_June_VesselB_KAST_1	VesselB	Mackerel	240	NO_ESCAPE	0.166666667	0	0
2015_June_VesselB	2015_June_VesselB_KAST_1	VesselB	Mackerel	250	NO_ESCAPE	0.173611111	0	0
2015_June_VesselB	2015_June_VesselB_KAST_1	VesselB	Mackerel	260	NO_ESCAPE	0.180555556	0	0
2015_June_VesselB	2015_June_VesselB_KAST_1	VesselB	Mackerel	270	NO_ESCAPE	0.1875	0	0
2015_June_VesselB	2015_June_VesselB_KAST_1	VesselB	Mackerel	280	NO_ESCAPE	0.194444444	0	0
2015_June_VesselB	2015_June_VesselB_KAST_1	VesselB	Mackerel	290	NO_ESCAPE	0.201388889	0	0
2015_June_VesselB	2015_June_VesselB_KAST_1	VesselB	Mackerel	300	NO_ESCAPE	0.208333333	0	0
2015_June_VesselB	2015_June_VesselB_KAST_1	VesselB	Mackerel	310	NO_ESCAPE	0.215277778	0	0
2015_June_VesselB	2015_June_VesselB_KAST_1	VesselB	Mackerel	320	NO_ESCAPE	0.222222222	0	0
2015_June_VesselB	2015_June_VesselB_KAST_1	VesselB	Mackerel	330	NO_ESCAPE	0.229166667	0	0
2015_June_VesselB	2015_June_VesselB_KAST_1	VesselB	Mackerel	340	NO_ESCAPE	0.236111111	0	0
2015_June_VesselB	2015_June_VesselB_KAST_1	VesselB	Mackerel	350	NO_ESCAPE	0.243055556	0	0
2015_June_VesselB	2015_June_VesselB_KAST_1	VesselB	Mackerel	360	NO_ESCAPE	0.25	0	0
2015_June_VesselB	2015_June_VesselB_KAST_1	VesselB	Mackerel	370	NO_ESCAPE	0.256944444	0	0
2015_June_VesselB	2015_June_VesselB_KAST_1	VesselB	Mackerel	380	NO_ESCAPE	0.263888889	0	0
2015_June_VesselB	2015_June_VesselB_KAST_1	VesselB	Mackerel	390	NOT_IN_VIEW	0.270833333	0	1
2015_June_VesselB	2015_June_VesselB_KAST_1	VesselB	Mackerel	400	NOT_IN_VIEW	0.277777778	0	1
2015_June_VesselB	2015_June_VesselB_KAST_1	VesselB	Mackerel	410	NOT_IN_VIEW	0.284722222	0	1
2015_June_VesselB	2015_June_VesselB_KAST_1	VesselB	Mackerel	420	NOT_IN_VIEW	0.291666667	0	1
2015_June_VesselB	2015_June_VesselB_KAST_1	VesselB	Mackerel	430	NOT_IN_VIEW	0.298611111	0	1
2015_June_VesselB	2015_June_VesselB_KAST_1	VesselB	Mackerel	440	NO_ESCAPE	0.305555556	0	0
2015_June_VesselB	2015_June_VesselB_KAST_1	VesselB	Mackerel	450	NO_ESCAPE	0.3125	0	0
2015_June_VesselB	2015_June_VesselB_KAST_1	VesselB	Mackerel	460	NO_ESCAPE	0.319444444	0	0
2015_June_VesselB	2015_June_VesselB_KAST_1	VesselB	Mackerel	470	NO_ESCAPE	0.326388889	0	0
2015_June_VesselB	2015_June_VesselB_KAST_1	VesselB	Mackerel	480	NO_ESCAPE	0.333333333	0	0
2015_June_VesselB	2015_June_VesselB_KAST_1	VesselB	Mackerel	490	NO_ESCAPE	0.340277778	0	0
2015_June_VesselB	2015_June_VesselB_KAST_1	VesselB	Mackerel	500	NO_ESCAPE	0.347222222	0	0
2015_June_VesselB	2015_June_VesselB_KAST_1	VesselB	Mackerel	510	NO_ESCAPE	0.354166667	0	0
2015_June_VesselB	2015_June_VesselB_KAST_1	VesselB	Mackerel	520	NO_ESCAPE	0.361111111	0	0
2015_June_VesselB	2015_June_VesselB_KAST_1	VesselB	Mackerel	530	NO_ESCAPE	0.368055556	0	0
2015_June_VesselB	2015_June_VesselB_KAST_1	VesselB	Mackerel	540	NO_ESCAPE	0.375	0	0
2015_June_VesselB	2015_June_VesselB_KAST_1	VesselB	Mackerel	550	NO_ESCAPE	0.381944444	0	0
2015_June_VesselB	2015_June_VesselB_KAST_1	VesselB	Mackerel	560	NO_ESCAPE	0.388888889	0	0
2015_June_VesselB	2015_June_VesselB_KAST_1	VesselB	Mackerel	570	NO_ESCAPE	0.395833333	0	0
2015_June_VesselB	2015_June_VesselB_KAST_1	VesselB	Mackerel	580	NO_ESCAPE	0.402777778	0	0
2015_June_VesselB	2015_June_VesselB_KAST_1	VesselB	Mackerel	590	NO_ESCAPE	0.409722222	0	0
2015_June_VesselB	2015_June_VesselB_KAST_1	VesselB	Mackerel	600	NO_ESCAPE	0.416666667	0	0
2015_June_VesselB	2015_June_VesselB_KAST_1	VesselB	Mackerel	610	NO_ESCAPE	0.423611111	0	0
2015_June_VesselB	2015_June_VesselB_KAST_1	VesselB	Mackerel	620	NO_ESCAPE	0.430555556	0	0
2015_June_VesselB	2015_June_VesselB_KAST_1	VesselB	Mackerel	630	NO_ESCAPE	0.4375	0	0
2015_June_VesselB	2015_June_VesselB_KAST_1	VesselB	Mackerel	640	NO_ESCAPE	0.444444444	0	0
2015_June_VesselB	2015_June_VesselB_KAST_1	VesselB	Mackerel	650	NO_ESCAPE	0.451388889	0	0
2015_June_VesselB	2015_June_VesselB_KAST_1	VesselB	Mackerel	660	NO_ESCAPE	0.458333333	0	0
2015_June_VesselB	2015_June_VesselB_KAST_1	VesselB	Mackerel	670	NO_ESCAPE	0.465277778	0	0
2015_June_VesselB	2015_June_VesselB_KAST_1	VesselB	Mackerel	680	NO_ESCAPE	0.472222222	0	0
2015_June_VesselB	2015_June_VesselB_KAST_1	VesselB	Mackerel	690	NO_ESCAPE	0.479166667	0	0
2015_June_VesselB	2015_June_VesselB_KAST_1	VesselB	Mackerel	700	NO_ESCAPE	0.486111111	0	0
2015_June_VesselB	2015_June_VesselB_KAST_1	VesselB	Mackerel	710	ORDERLY	0.493055556	0	1
2015_June_VesselB	2015_June_VesselB_KAST_1	VesselB	Mackerel	720	ORDERLY	0.5	0	1
2015_June_VesselB	2015_June_VesselB_KAST_1	VesselB	Mackerel	730	NO_ESCAPE	0.506944444	0	0
2015_June_VesselB	2015_June_VesselB_KAST_1	VesselB	Mackerel	740	NO_ESCAPE	0.513888889	0	0
2015_June_VesselB	2015_June_VesselB_KAST_1	VesselB	Mackerel	750	NO_ESCAPE	0.520833333	0	0
2015_June_VesselB	2015_June_VesselB_KAST_1	VesselB	Mackerel	760	ORDERLY	0.527777778	0	1
2015_June_VesselB	2015_June_VesselB_KAST_1	VesselB	Mackerel	770	ORDERLY	0.534722222	0	1
2015_June_VesselB	2015_June_VesselB_KAST_1	VesselB	Mackerel	780	ORDERLY	0.541666667	0	1
2015_June_VesselB	2015_June_VesselB_KAST_1	VesselB	Mackerel	790	ORDERLY	0.548611111	0	1
2015_June_VesselB	2015_June_VesselB_KAST_1	VesselB	Mackerel	800	ORDERLY	0.555555556	0	1
2015_June_VesselB	2015_June_VesselB_KAST_1	VesselB	Mackerel	810	ORDERLY	0.5625	0	1
2015_June_VesselB	2015_June_VesselB_KAST_1	VesselB	Mackerel	820	ORDERLY	0.569444444	0	1
2015_June_VesselB	2015_June_VesselB_KAST_1	VesselB	Mackerel	830	ORDERLY	0.576388889	0	1
2015_June_VesselB	2015_June_VesselB_KAST_1	VesselB	Mackerel	840	ORDERLY	0.583333333	0	1
2015_June_VesselB	2015_June_VesselB_KAST_1	VesselB	Mackerel	850	ORDERLY	0.590277778	0	1
2015_June_VesselB	2015_June_VesselB_KAST_1	VesselB	Mackerel	860	DISORDERLY	0.597222222	1	1
2015_June_VesselB	2015_June_VesselB_KAST_1	VesselB	Mackerel	870	DISORDERLY	0.604166667	1	1
2015_June_VesselB	2015_June_VesselB_KAST_1	VesselB	Mackerel	880	DISORDERLY	0.611111111	1	1
2015_June_VesselB	2015_June_VesselB_KAST_1	VesselB	Mackerel	890	DISORDERLY	0.618055556	1	1
2015_June_VesselB	2015_June_VesselB_KAST_1	VesselB	Mackerel	900	DISORDERLY	0.625	1	1
2015_June_VesselB	2015_June_VesselB_KAST_1	VesselB	Mackerel	910	DISORDERLY	0.631944444	1	1
2015_June_VesselB	2015_June_VesselB_KAST_1	VesselB	Mackerel	920	NOT_IN_VIEW	0.638888889	0	1
2015_June_VesselB	2015_June_VesselB_KAST_1	VesselB	Mackerel	930	SMALL	0.645833333	0	1
2015_June_VesselB	2015_June_VesselB_KAST_1	VesselB	Mackerel	940	DISORDERLY	0.652777778	1	1
2015_June_VesselB	2015_June_VesselB_KAST_1	VesselB	Mackerel	950	DISORDERLY	0.659722222	1	1
2015_June_VesselB	2015_June_VesselB_KAST_1	VesselB	Mackerel	960	DISORDERLY	0.666666667	1	1
2015_June_VesselB	2015_June_VesselB_KAST_1	VesselB	Mackerel	970	DISORDERLY	0.673611111	1	1
2015_June_VesselB	2015_June_VesselB_KAST_1	VesselB	Mackerel	980	DISORDERLY	0.680555556	1	1
2015_June_VesselB	2015_June_VesselB_KAST_1	VesselB	Mackerel	990	NOT_IN_VIEW	0.6875	0	1
2015_June_VesselB	2015_June_VesselB_KAST_1	VesselB	Mackerel	1000	NOT_IN_VIEW	0.694444444	0	1
2015_June_VesselB	2015_June_VesselB_KAST_1	VesselB	Mackerel	1010	NOT_IN_VIEW	0.701388889	0	1
2015_June_VesselB	2015_June_VesselB_KAST_1	VesselB	Mackerel	1020	NOT_IN_VIEW	0.708333333	0	1
2015_June_VesselB	2015_June_VesselB_KAST_1	VesselB	Mackerel	1030	NOT_IN_VIEW	0.715277778	0	1
2015_June_VesselB	2015_June_VesselB_KAST_1	VesselB	Mackerel	1040	NOT_IN_VIEW	0.722222222	0	1
2015_June_VesselB	2015_June_VesselB_KAST_1	VesselB	Mackerel	1050	NOT_IN_VIEW	0.729166667	0	1
2015_June_VesselB	2015_June_VesselB_KAST_1	VesselB	Mackerel	1060	NOT_IN_VIEW	0.736111111	0	1
2015_June_VesselB	2015_June_VesselB_KAST_1	VesselB	Mackerel	1070	NOT_IN_VIEW	0.743055556	0	1
2015_June_VesselB	2015_June_VesselB_KAST_1	VesselB	Mackerel	1080	NOT_IN_VIEW	0.75	0	1
2015_June_VesselB	2015_June_VesselB_KAST_1	VesselB	Mackerel	1090	NOT_IN_VIEW	0.756944444	0	1
2015_June_VesselB	2015_June_VesselB_KAST_1	VesselB	Mackerel	1100	NOT_IN_VIEW	0.763888889	0	1
2015_June_VesselB	2015_June_VesselB_KAST_1	VesselB	Mackerel	1110	NOT_IN_VIEW	0.770833333	0	1
2015_June_VesselB	2015_June_VesselB_KAST_1	VesselB	Mackerel	1120	NOT_IN_VIEW	0.777777778	0	1
2015_June_VesselB	2015_June_VesselB_KAST_1	VesselB	Mackerel	1130	NOT_IN_VIEW	0.784722222	0	1
2015_June_VesselB	2015_June_VesselB_KAST_1	VesselB	Mackerel	1140	NOT_IN_VIEW	0.791666667	0	1
2015_June_VesselB	2015_June_VesselB_KAST_1	VesselB	Mackerel	1150	NOT_IN_VIEW	0.798611111	0	1
2015_June_VesselB	2015_June_VesselB_KAST_1	VesselB	Mackerel	1160	NOT_IN_VIEW	0.805555556	0	1
2015_June_VesselB	2015_June_VesselB_KAST_1	VesselB	Mackerel	1170	NOT_IN_VIEW	0.8125	0	1
2015_June_VesselB	2015_June_VesselB_KAST_1	VesselB	Mackerel	1180	NOT_IN_VIEW	0.819444444	0	1
2015_June_VesselB	2015_June_VesselB_KAST_1	VesselB	Mackerel	1190	NOT_IN_VIEW	0.826388889	0	1
2015_June_VesselB	2015_June_VesselB_KAST_1	VesselB	Mackerel	1200	NOT_IN_VIEW	0.833333333	0	1
2015_June_VesselB	2015_June_VesselB_KAST_1	VesselB	Mackerel	1210	NOT_IN_VIEW	0.840277778	0	1
2015_June_VesselB	2015_June_VesselB_KAST_1	VesselB	Mackerel	1220	NOT_IN_VIEW	0.847222222	0	1
2015_June_VesselB	2015_June_VesselB_KAST_1	VesselB	Mackerel	1230	NOT_IN_VIEW	0.854166667	0	1
2015_June_VesselB	2015_June_VesselB_KAST_1	VesselB	Mackerel	1240	NOT_IN_VIEW	0.861111111	0	1
2015_June_VesselB	2015_June_VesselB_KAST_1	VesselB	Mackerel	1250	NOT_IN_VIEW	0.868055556	0	1
2015_June_VesselB	2015_June_VesselB_KAST_1	VesselB	Mackerel	1260	NOT_IN_VIEW	0.875	0	1
2015_June_VesselB	2015_June_VesselB_KAST_1	VesselB	Mackerel	1270	NOT_IN_VIEW	0.881944444	0	1
2015_June_VesselB	2015_June_VesselB_KAST_1	VesselB	Mackerel	1280	NOT_IN_VIEW	0.888888889	0	1
2015_June_VesselB	2015_June_VesselB_KAST_1	VesselB	Mackerel	1290	NOT_IN_VIEW	0.895833333	0	1
2015_June_VesselB	2015_June_VesselB_KAST_1	VesselB	Mackerel	1300	NOT_IN_VIEW	0.902777778	0	1
2015_June_VesselB	2015_June_VesselB_KAST_1	VesselB	Mackerel	1310	NOT_IN_VIEW	0.909722222	0	1
2015_June_VesselB	2015_June_VesselB_KAST_1	VesselB	Mackerel	1320	NOT_IN_VIEW	0.916666667	0	1
2015_June_VesselB	2015_June_VesselB_KAST_1	VesselB	Mackerel	1330	NOT_IN_VIEW	0.923611111	0	1
2015_June_VesselB	2015_June_VesselB_KAST_1	VesselB	Mackerel	1340	NOT_IN_VIEW	0.930555556	0	1
2015_June_VesselB	2015_June_VesselB_KAST_1	VesselB	Mackerel	1350	NOT_IN_VIEW	0.9375	0	1
2015_June_VesselB	2015_June_VesselB_KAST_1	VesselB	Mackerel	1360	NOT_IN_VIEW	0.944444444	0	1
2015_June_VesselB	2015_June_VesselB_KAST_1	VesselB	Mackerel	1370	NOT_IN_VIEW	0.951388889	0	1
2015_June_VesselB	2015_June_VesselB_KAST_1	VesselB	Mackerel	1380	NOT_IN_VIEW	0.958333333	0	1
2015_June_VesselB	2015_June_VesselB_KAST_1	VesselB	Mackerel	1390	NOT_IN_VIEW	0.965277778	0	1
2015_June_VesselB	2015_June_VesselB_KAST_1	VesselB	Mackerel	1400	NOT_IN_VIEW	0.972222222	0	1
2015_June_VesselB	2015_June_VesselB_KAST_1	VesselB	Mackerel	1410	NOT_IN_VIEW	0.979166667	0	1
2015_June_VesselB	2015_June_VesselB_KAST_1	VesselB	Mackerel	1420	NOT_IN_VIEW	0.986111111	0	1
2015_June_VesselB	2015_June_VesselB_KAST_1	VesselB	Mackerel	1430	NOT_IN_VIEW	0.993055556	0	1
2015_June_VesselB	2015_June_VesselB_KAST_1	VesselB	Mackerel	1440	NOT_IN_VIEW	1	0	1
2015_June_VesselB	2015_June_VesselB_KAST_2	VesselB	Mackerel	0	NOT_IN_VIEW	0	0	1
2015_June_VesselB	2015_June_VesselB_KAST_2	VesselB	Mackerel	10	NOT_IN_VIEW	0.007874016	0	1
2015_June_VesselB	2015_June_VesselB_KAST_2	VesselB	Mackerel	20	NOT_IN_VIEW	0.015748031	0	1
2015_June_VesselB	2015_June_VesselB_KAST_2	VesselB	Mackerel	30	NOT_IN_VIEW	0.023622047	0	1
2015_June_VesselB	2015_June_VesselB_KAST_2	VesselB	Mackerel	40	NOT_IN_VIEW	0.031496063	0	1
2015_June_VesselB	2015_June_VesselB_KAST_2	VesselB	Mackerel	50	NOT_IN_VIEW	0.039370079	0	1
2015_June_VesselB	2015_June_VesselB_KAST_2	VesselB	Mackerel	60	NOT_IN_VIEW	0.047244094	0	1
2015_June_VesselB	2015_June_VesselB_KAST_2	VesselB	Mackerel	70	NOT_IN_VIEW	0.05511811	0	1
2015_June_VesselB	2015_June_VesselB_KAST_2	VesselB	Mackerel	80	NOT_IN_VIEW	0.062992126	0	1
2015_June_VesselB	2015_June_VesselB_KAST_2	VesselB	Mackerel	90	NOT_IN_VIEW	0.070866142	0	1
2015_June_VesselB	2015_June_VesselB_KAST_2	VesselB	Mackerel	100	NOT_IN_VIEW	0.078740157	0	1
2015_June_VesselB	2015_June_VesselB_KAST_2	VesselB	Mackerel	110	NOT_IN_VIEW	0.086614173	0	1
2015_June_VesselB	2015_June_VesselB_KAST_2	VesselB	Mackerel	120	NOT_IN_VIEW	0.094488189	0	1
2015_June_VesselB	2015_June_VesselB_KAST_2	VesselB	Mackerel	130	NOT_IN_VIEW	0.102362205	0	1
2015_June_VesselB	2015_June_VesselB_KAST_2	VesselB	Mackerel	140	NOT_IN_VIEW	0.11023622	0	1
2015_June_VesselB	2015_June_VesselB_KAST_2	VesselB	Mackerel	150	NOT_IN_VIEW	0.118110236	0	1
2015_June_VesselB	2015_June_VesselB_KAST_2	VesselB	Mackerel	160	NOT_IN_VIEW	0.125984252	0	1
2015_June_VesselB	2015_June_VesselB_KAST_2	VesselB	Mackerel	170	NOT_IN_VIEW	0.133858268	0	1
2015_June_VesselB	2015_June_VesselB_KAST_2	VesselB	Mackerel	180	NOT_IN_VIEW	0.141732283	0	1
2015_June_VesselB	2015_June_VesselB_KAST_2	VesselB	Mackerel	190	NOT_IN_VIEW	0.149606299	0	1
2015_June_VesselB	2015_June_VesselB_KAST_2	VesselB	Mackerel	200	NOT_IN_VIEW	0.157480315	0	1
2015_June_VesselB	2015_June_VesselB_KAST_2	VesselB	Mackerel	210	NOT_IN_VIEW	0.165354331	0	1
2015_June_VesselB	2015_June_VesselB_KAST_2	VesselB	Mackerel	220	NOT_IN_VIEW	0.173228346	0	1
2015_June_VesselB	2015_June_VesselB_KAST_2	VesselB	Mackerel	230	NOT_IN_VIEW	0.181102362	0	1
2015_June_VesselB	2015_June_VesselB_KAST_2	VesselB	Mackerel	240	NOT_IN_VIEW	0.188976378	0	1
2015_June_VesselB	2015_June_VesselB_KAST_2	VesselB	Mackerel	250	NOT_IN_VIEW	0.196850394	0	1
2015_June_VesselB	2015_June_VesselB_KAST_2	VesselB	Mackerel	260	NOT_IN_VIEW	0.204724409	0	1
2015_June_VesselB	2015_June_VesselB_KAST_2	VesselB	Mackerel	270	NOT_IN_VIEW	0.212598425	0	1
2015_June_VesselB	2015_June_VesselB_KAST_2	VesselB	Mackerel	280	NOT_IN_VIEW	0.220472441	0	1
2015_June_VesselB	2015_June_VesselB_KAST_2	VesselB	Mackerel	290	NOT_IN_VIEW	0.228346457	0	1
2015_June_VesselB	2015_June_VesselB_KAST_2	VesselB	Mackerel	300	NOT_IN_VIEW	0.236220472	0	1
2015_June_VesselB	2015_June_VesselB_KAST_2	VesselB	Mackerel	310	NOT_IN_VIEW	0.244094488	0	1
2015_June_VesselB	2015_June_VesselB_KAST_2	VesselB	Mackerel	320	NOT_IN_VIEW	0.251968504	0	1
2015_June_VesselB	2015_June_VesselB_KAST_2	VesselB	Mackerel	330	NOT_IN_VIEW	0.25984252	0	1
2015_June_VesselB	2015_June_VesselB_KAST_2	VesselB	Mackerel	340	NOT_IN_VIEW	0.267716535	0	1
2015_June_VesselB	2015_June_VesselB_KAST_2	VesselB	Mackerel	350	SMALL	0.275590551	0	1
2015_June_VesselB	2015_June_VesselB_KAST_2	VesselB	Mackerel	360	NOT_IN_VIEW	0.283464567	0	1
2015_June_VesselB	2015_June_VesselB_KAST_2	VesselB	Mackerel	370	NOT_IN_VIEW	0.291338583	0	1
2015_June_VesselB	2015_June_VesselB_KAST_2	VesselB	Mackerel	380	NOT_IN_VIEW	0.299212598	0	1
2015_June_VesselB	2015_June_VesselB_KAST_2	VesselB	Mackerel	390	NOT_IN_VIEW	0.307086614	0	1
2015_June_VesselB	2015_June_VesselB_KAST_2	VesselB	Mackerel	400	NOT_IN_VIEW	0.31496063	0	1
2015_June_VesselB	2015_June_VesselB_KAST_2	VesselB	Mackerel	410	NOT_IN_VIEW	0.322834646	0	1
2015_June_VesselB	2015_June_VesselB_KAST_2	VesselB	Mackerel	420	NOT_IN_VIEW	0.330708661	0	1
2015_June_VesselB	2015_June_VesselB_KAST_2	VesselB	Mackerel	430	NOT_IN_VIEW	0.338582677	0	1
2015_June_VesselB	2015_June_VesselB_KAST_2	VesselB	Mackerel	440	NOT_IN_VIEW	0.346456693	0	1
2015_June_VesselB	2015_June_VesselB_KAST_2	VesselB	Mackerel	450	NOT_IN_VIEW	0.354330709	0	1
2015_June_VesselB	2015_June_VesselB_KAST_2	VesselB	Mackerel	460	NOT_IN_VIEW	0.362204724	0	1
2015_June_VesselB	2015_June_VesselB_KAST_2	VesselB	Mackerel	470	NOT_IN_VIEW	0.37007874	0	1
2015_June_VesselB	2015_June_VesselB_KAST_2	VesselB	Mackerel	480	NOT_IN_VIEW	0.377952756	0	1
2015_June_VesselB	2015_June_VesselB_KAST_2	VesselB	Mackerel	490	NOT_IN_VIEW	0.385826772	0	1
2015_June_VesselB	2015_June_VesselB_KAST_2	VesselB	Mackerel	500	NOT_IN_VIEW	0.393700787	0	1
2015_June_VesselB	2015_June_VesselB_KAST_2	VesselB	Mackerel	510	NOT_IN_VIEW	0.401574803	0	1
2015_June_VesselB	2015_June_VesselB_KAST_2	VesselB	Mackerel	520	SMALL	0.409448819	0	1
2015_June_VesselB	2015_June_VesselB_KAST_2	VesselB	Mackerel	530	NOT_IN_VIEW	0.417322835	0	1
2015_June_VesselB	2015_June_VesselB_KAST_2	VesselB	Mackerel	540	NOT_IN_VIEW	0.42519685	0	1
2015_June_VesselB	2015_June_VesselB_KAST_2	VesselB	Mackerel	550	NOT_IN_VIEW	0.433070866	0	1
2015_June_VesselB	2015_June_VesselB_KAST_2	VesselB	Mackerel	560	NOT_IN_VIEW	0.440944882	0	1
2015_June_VesselB	2015_June_VesselB_KAST_2	VesselB	Mackerel	570	NOT_IN_VIEW	0.448818898	0	1
2015_June_VesselB	2015_June_VesselB_KAST_2	VesselB	Mackerel	580	NOT_IN_VIEW	0.456692913	0	1
2015_June_VesselB	2015_June_VesselB_KAST_2	VesselB	Mackerel	590	NOT_IN_VIEW	0.464566929	0	1
2015_June_VesselB	2015_June_VesselB_KAST_2	VesselB	Mackerel	600	NOT_IN_VIEW	0.472440945	0	1
2015_June_VesselB	2015_June_VesselB_KAST_2	VesselB	Mackerel	610	NOT_IN_VIEW	0.480314961	0	1
2015_June_VesselB	2015_June_VesselB_KAST_2	VesselB	Mackerel	620	NOT_IN_VIEW	0.488188976	0	1
2015_June_VesselB	2015_June_VesselB_KAST_2	VesselB	Mackerel	630	NOT_IN_VIEW	0.496062992	0	1
2015_June_VesselB	2015_June_VesselB_KAST_2	VesselB	Mackerel	640	NOT_IN_VIEW	0.503937008	0	1
2015_June_VesselB	2015_June_VesselB_KAST_2	VesselB	Mackerel	650	NOT_IN_VIEW	0.511811024	0	1
2015_June_VesselB	2015_June_VesselB_KAST_2	VesselB	Mackerel	660	NOT_IN_VIEW	0.519685039	0	1
2015_June_VesselB	2015_June_VesselB_KAST_2	VesselB	Mackerel	670	NOT_IN_VIEW	0.527559055	0	1
2015_June_VesselB	2015_June_VesselB_KAST_2	VesselB	Mackerel	680	NOT_IN_VIEW	0.535433071	0	1
2015_June_VesselB	2015_June_VesselB_KAST_2	VesselB	Mackerel	690	NOT_IN_VIEW	0.543307087	0	1
2015_June_VesselB	2015_June_VesselB_KAST_2	VesselB	Mackerel	700	NOT_IN_VIEW	0.551181102	0	1
2015_June_VesselB	2015_June_VesselB_KAST_2	VesselB	Mackerel	710	ORDERLY	0.559055118	0	1
2015_June_VesselB	2015_June_VesselB_KAST_2	VesselB	Mackerel	720	ORDERLY	0.566929134	0	1
2015_June_VesselB	2015_June_VesselB_KAST_2	VesselB	Mackerel	730	NO_ESCAPE	0.57480315	0	0
2015_June_VesselB	2015_June_VesselB_KAST_2	VesselB	Mackerel	740	NO_ESCAPE	0.582677165	0	0
2015_June_VesselB	2015_June_VesselB_KAST_2	VesselB	Mackerel	750	NO_ESCAPE	0.590551181	0	0
2015_June_VesselB	2015_June_VesselB_KAST_2	VesselB	Mackerel	760	NO_ESCAPE	0.598425197	0	0
2015_June_VesselB	2015_June_VesselB_KAST_2	VesselB	Mackerel	770	NO_ESCAPE	0.606299213	0	0
2015_June_VesselB	2015_June_VesselB_KAST_2	VesselB	Mackerel	780	NO_ESCAPE	0.614173228	0	0
2015_June_VesselB	2015_June_VesselB_KAST_2	VesselB	Mackerel	790	NO_ESCAPE	0.622047244	0	0
2015_June_VesselB	2015_June_VesselB_KAST_2	VesselB	Mackerel	800	NO_ESCAPE	0.62992126	0	0
2015_June_VesselB	2015_June_VesselB_KAST_2	VesselB	Mackerel	810	NO_ESCAPE	0.637795276	0	0
2015_June_VesselB	2015_June_VesselB_KAST_2	VesselB	Mackerel	820	NO_ESCAPE	0.645669291	0	0
2015_June_VesselB	2015_June_VesselB_KAST_2	VesselB	Mackerel	830	NO_ESCAPE	0.653543307	0	0
2015_June_VesselB	2015_June_VesselB_KAST_2	VesselB	Mackerel	840	NO_ESCAPE	0.661417323	0	0
2015_June_VesselB	2015_June_VesselB_KAST_2	VesselB	Mackerel	850	NO_ESCAPE	0.669291339	0	0
2015_June_VesselB	2015_June_VesselB_KAST_2	VesselB	Mackerel	860	NO_ESCAPE	0.677165354	0	0
2015_June_VesselB	2015_June_VesselB_KAST_2	VesselB	Mackerel	870	NO_ESCAPE	0.68503937	0	0
2015_June_VesselB	2015_June_VesselB_KAST_2	VesselB	Mackerel	880	NO_ESCAPE	0.692913386	0	0
2015_June_VesselB	2015_June_VesselB_KAST_2	VesselB	Mackerel	890	NO_ESCAPE	0.700787402	0	0
2015_June_VesselB	2015_June_VesselB_KAST_2	VesselB	Mackerel	900	NO_ESCAPE	0.708661417	0	0
2015_June_VesselB	2015_June_VesselB_KAST_2	VesselB	Mackerel	910	NO_ESCAPE	0.716535433	0	0
2015_June_VesselB	2015_June_VesselB_KAST_2	VesselB	Mackerel	920	NO_ESCAPE	0.724409449	0	0
2015_June_VesselB	2015_June_VesselB_KAST_2	VesselB	Mackerel	930	NO_ESCAPE	0.732283465	0	0
2015_June_VesselB	2015_June_VesselB_KAST_2	VesselB	Mackerel	940	NO_ESCAPE	0.74015748	0	0
2015_June_VesselB	2015_June_VesselB_KAST_2	VesselB	Mackerel	950	NO_ESCAPE	0.748031496	0	0
2015_June_VesselB	2015_June_VesselB_KAST_2	VesselB	Mackerel	960	NO_ESCAPE	0.755905512	0	0
2015_June_VesselB	2015_June_VesselB_KAST_2	VesselB	Mackerel	970	NO_ESCAPE	0.763779528	0	0
2015_June_VesselB	2015_June_VesselB_KAST_2	VesselB	Mackerel	980	NO_ESCAPE	0.771653543	0	0
2015_June_VesselB	2015_June_VesselB_KAST_2	VesselB	Mackerel	990	NO_ESCAPE	0.779527559	0	0
2015_June_VesselB	2015_June_VesselB_KAST_2	VesselB	Mackerel	1000	ORDERLY	0.787401575	0	1
2015_June_VesselB	2015_June_VesselB_KAST_2	VesselB	Mackerel	1010	NO_ESCAPE	0.795275591	0	0
2015_June_VesselB	2015_June_VesselB_KAST_2	VesselB	Mackerel	1020	ORDERLY	0.803149606	0	1
2015_June_VesselB	2015_June_VesselB_KAST_2	VesselB	Mackerel	1030	NO_ESCAPE	0.811023622	0	0
2015_June_VesselB	2015_June_VesselB_KAST_2	VesselB	Mackerel	1040	ORDERLY	0.818897638	0	1
2015_June_VesselB	2015_June_VesselB_KAST_2	VesselB	Mackerel	1050	ORDERLY	0.826771654	0	1
2015_June_VesselB	2015_June_VesselB_KAST_2	VesselB	Mackerel	1060	DISORDERLY	0.834645669	1	1
2015_June_VesselB	2015_June_VesselB_KAST_2	VesselB	Mackerel	1070	DISORDERLY	0.842519685	1	1
2015_June_VesselB	2015_June_VesselB_KAST_2	VesselB	Mackerel	1080	DISORDERLY	0.850393701	1	1
2015_June_VesselB	2015_June_VesselB_KAST_2	VesselB	Mackerel	1090	DISORDERLY	0.858267717	1	1
2015_June_VesselB	2015_June_VesselB_KAST_2	VesselB	Mackerel	1100	DISORDERLY	0.866141732	1	1
2015_June_VesselB	2015_June_VesselB_KAST_2	VesselB	Mackerel	1110	DISORDERLY	0.874015748	1	1
2015_June_VesselB	2015_June_VesselB_KAST_2	VesselB	Mackerel	1120	DISORDERLY	0.881889764	1	1
2015_June_VesselB	2015_June_VesselB_KAST_2	VesselB	Mackerel	1130	DISORDERLY	0.88976378	1	1
2015_June_VesselB	2015_June_VesselB_KAST_2	VesselB	Mackerel	1140	DISORDERLY	0.897637795	1	1
2015_June_VesselB	2015_June_VesselB_KAST_2	VesselB	Mackerel	1150	DISORDERLY	0.905511811	1	1
2015_June_VesselB	2015_June_VesselB_KAST_2	VesselB	Mackerel	1160	DISORDERLY	0.913385827	1	1
2015_June_VesselB	2015_June_VesselB_KAST_2	VesselB	Mackerel	1170	DISORDERLY	0.921259843	1	1
2015_June_VesselB	2015_June_VesselB_KAST_2	VesselB	Mackerel	1180	DISORDERLY	0.929133858	1	1
2015_June_VesselB	2015_June_VesselB_KAST_2	VesselB	Mackerel	1190	DISORDERLY	0.937007874	1	1
2015_June_VesselB	2015_June_VesselB_KAST_2	VesselB	Mackerel	1200	DISORDERLY	0.94488189	1	1
2015_June_VesselB	2015_June_VesselB_KAST_2	VesselB	Mackerel	1210	DISORDERLY	0.952755906	1	1
2015_June_VesselB	2015_June_VesselB_KAST_2	VesselB	Mackerel	1220	DISORDERLY	0.960629921	1	1
2015_June_VesselB	2015_June_VesselB_KAST_2	VesselB	Mackerel	1230	DISORDERLY	0.968503937	1	1
2015_June_VesselB	2015_June_VesselB_KAST_2	VesselB	Mackerel	1240	DISORDERLY	0.976377953	1	1
2015_June_VesselB	2015_June_VesselB_KAST_2	VesselB	Mackerel	1250	NOT_IN_VIEW	0.984251969	0	1
2015_June_VesselB	2015_June_VesselB_KAST_2	VesselB	Mackerel	1260	NOT_IN_VIEW	0.992125984	0	1
2015_June_VesselB	2015_June_VesselB_KAST_2	VesselB	Mackerel	1270	NOT_IN_VIEW	1	0	1
2015_June_VesselB	2015_June_VesselB_KAST_3	VesselB	Mackerel	0	NO_ESCAPE	0	0	0
2015_June_VesselB	2015_June_VesselB_KAST_3	VesselB	Mackerel	10	NO_ESCAPE	0.015873016	0	0
2015_June_VesselB	2015_June_VesselB_KAST_3	VesselB	Mackerel	20	NO_ESCAPE	0.031746032	0	0
2015_June_VesselB	2015_June_VesselB_KAST_3	VesselB	Mackerel	30	NO_ESCAPE	0.047619048	0	0
2015_June_VesselB	2015_June_VesselB_KAST_3	VesselB	Mackerel	40	NO_ESCAPE	0.063492063	0	0
2015_June_VesselB	2015_June_VesselB_KAST_3	VesselB	Mackerel	50	NO_ESCAPE	0.079365079	0	0
2015_June_VesselB	2015_June_VesselB_KAST_3	VesselB	Mackerel	60	NO_ESCAPE	0.095238095	0	0
2015_June_VesselB	2015_June_VesselB_KAST_3	VesselB	Mackerel	70	NO_ESCAPE	0.111111111	0	0
2015_June_VesselB	2015_June_VesselB_KAST_3	VesselB	Mackerel	80	NO_ESCAPE	0.126984127	0	0
2015_June_VesselB	2015_June_VesselB_KAST_3	VesselB	Mackerel	90	NO_ESCAPE	0.142857143	0	0
2015_June_VesselB	2015_June_VesselB_KAST_3	VesselB	Mackerel	100	NO_ESCAPE	0.158730159	0	0
2015_June_VesselB	2015_June_VesselB_KAST_3	VesselB	Mackerel	110	NO_ESCAPE	0.174603175	0	0
2015_June_VesselB	2015_June_VesselB_KAST_3	VesselB	Mackerel	120	NO_ESCAPE	0.19047619	0	0
2015_June_VesselB	2015_June_VesselB_KAST_3	VesselB	Mackerel	130	NO_ESCAPE	0.206349206	0	0
2015_June_VesselB	2015_June_VesselB_KAST_3	VesselB	Mackerel	140	NO_ESCAPE	0.222222222	0	0
2015_June_VesselB	2015_June_VesselB_KAST_3	VesselB	Mackerel	150	NO_ESCAPE	0.238095238	0	0
2015_June_VesselB	2015_June_VesselB_KAST_3	VesselB	Mackerel	160	NO_ESCAPE	0.253968254	0	0
2015_June_VesselB	2015_June_VesselB_KAST_3	VesselB	Mackerel	170	NO_ESCAPE	0.26984127	0	0
2015_June_VesselB	2015_June_VesselB_KAST_3	VesselB	Mackerel	180	NO_ESCAPE	0.285714286	0	0
2015_June_VesselB	2015_June_VesselB_KAST_3	VesselB	Mackerel	190	NO_ESCAPE	0.301587302	0	0
2015_June_VesselB	2015_June_VesselB_KAST_3	VesselB	Mackerel	200	NO_ESCAPE	0.317460317	0	0
2015_June_VesselB	2015_June_VesselB_KAST_3	VesselB	Mackerel	210	NO_ESCAPE	0.333333333	0	0
2015_June_VesselB	2015_June_VesselB_KAST_3	VesselB	Mackerel	220	NO_ESCAPE	0.349206349	0	0
2015_June_VesselB	2015_June_VesselB_KAST_3	VesselB	Mackerel	230	NO_ESCAPE	0.365079365	0	0
2015_June_VesselB	2015_June_VesselB_KAST_3	VesselB	Mackerel	240	NO_ESCAPE	0.380952381	0	0
2015_June_VesselB	2015_June_VesselB_KAST_3	VesselB	Mackerel	250	NO_ESCAPE	0.396825397	0	0
2015_June_VesselB	2015_June_VesselB_KAST_3	VesselB	Mackerel	260	NO_ESCAPE	0.412698413	0	0
2015_June_VesselB	2015_June_VesselB_KAST_3	VesselB	Mackerel	270	NO_ESCAPE	0.428571429	0	0
2015_June_VesselB	2015_June_VesselB_KAST_3	VesselB	Mackerel	280	NO_ESCAPE	0.444444444	0	0
2015_June_VesselB	2015_June_VesselB_KAST_3	VesselB	Mackerel	290	NO_ESCAPE	0.46031746	0	0
2015_June_VesselB	2015_June_VesselB_KAST_3	VesselB	Mackerel	300	NO_ESCAPE	0.476190476	0	0
2015_June_VesselB	2015_June_VesselB_KAST_3	VesselB	Mackerel	310	NO_ESCAPE	0.492063492	0	0
2015_June_VesselB	2015_June_VesselB_KAST_3	VesselB	Mackerel	320	NO_ESCAPE	0.507936508	0	0
2015_June_VesselB	2015_June_VesselB_KAST_3	VesselB	Mackerel	330	NO_ESCAPE	0.523809524	0	0
2015_June_VesselB	2015_June_VesselB_KAST_3	VesselB	Mackerel	340	NO_ESCAPE	0.53968254	0	0
2015_June_VesselB	2015_June_VesselB_KAST_3	VesselB	Mackerel	350	NO_ESCAPE	0.555555556	0	0
2015_June_VesselB	2015_June_VesselB_KAST_3	VesselB	Mackerel	360	NO_ESCAPE	0.571428571	0	0
2015_June_VesselB	2015_June_VesselB_KAST_3	VesselB	Mackerel	370	NO_ESCAPE	0.587301587	0	0
2015_June_VesselB	2015_June_VesselB_KAST_3	VesselB	Mackerel	380	NO_ESCAPE	0.603174603	0	0
2015_June_VesselB	2015_June_VesselB_KAST_3	VesselB	Mackerel	390	NO_ESCAPE	0.619047619	0	0
2015_June_VesselB	2015_June_VesselB_KAST_3	VesselB	Mackerel	400	NO_ESCAPE	0.634920635	0	0
2015_June_VesselB	2015_June_VesselB_KAST_3	VesselB	Mackerel	410	NO_ESCAPE	0.650793651	0	0
2015_June_VesselB	2015_June_VesselB_KAST_3	VesselB	Mackerel	420	NO_ESCAPE	0.666666667	0	0
2015_June_VesselB	2015_June_VesselB_KAST_3	VesselB	Mackerel	430	NO_ESCAPE	0.682539683	0	0
2015_June_VesselB	2015_June_VesselB_KAST_3	VesselB	Mackerel	440	NO_ESCAPE	0.698412698	0	0
2015_June_VesselB	2015_June_VesselB_KAST_3	VesselB	Mackerel	450	NO_ESCAPE	0.714285714	0	0
2015_June_VesselB	2015_June_VesselB_KAST_3	VesselB	Mackerel	460	NO_ESCAPE	0.73015873	0	0
2015_June_VesselB	2015_June_VesselB_KAST_3	VesselB	Mackerel	470	NO_ESCAPE	0.746031746	0	0
2015_June_VesselB	2015_June_VesselB_KAST_3	VesselB	Mackerel	480	NO_ESCAPE	0.761904762	0	0
2015_June_VesselB	2015_June_VesselB_KAST_3	VesselB	Mackerel	490	NOT_IN_VIEW	0.777777778	0	1
2015_June_VesselB	2015_June_VesselB_KAST_3	VesselB	Mackerel	500	ORDERLY	0.793650794	0	1
2015_June_VesselB	2015_June_VesselB_KAST_3	VesselB	Mackerel	510	ORDERLY	0.80952381	0	1
2015_June_VesselB	2015_June_VesselB_KAST_3	VesselB	Mackerel	520	NO_ESCAPE	0.825396825	0	0
2015_June_VesselB	2015_June_VesselB_KAST_3	VesselB	Mackerel	530	NO_ESCAPE	0.841269841	0	0
2015_June_VesselB	2015_June_VesselB_KAST_3	VesselB	Mackerel	540	ORDERLY	0.857142857	0	1
2015_June_VesselB	2015_June_VesselB_KAST_3	VesselB	Mackerel	550	ORDERLY	0.873015873	0	1
2015_June_VesselB	2015_June_VesselB_KAST_3	VesselB	Mackerel	560	ORDERLY	0.888888889	0	1
2015_June_VesselB	2015_June_VesselB_KAST_3	VesselB	Mackerel	570	NO_ESCAPE	0.904761905	0	0
2015_June_VesselB	2015_June_VesselB_KAST_3	VesselB	Mackerel	580	ORDERLY	0.920634921	0	1
2015_June_VesselB	2015_June_VesselB_KAST_3	VesselB	Mackerel	590	ORDERLY	0.936507937	0	1
2015_June_VesselB	2015_June_VesselB_KAST_3	VesselB	Mackerel	600	ORDERLY	0.952380952	0	1
2015_June_VesselB	2015_June_VesselB_KAST_3	VesselB	Mackerel	610	ORDERLY	0.968253968	0	1
2015_June_VesselB	2015_June_VesselB_KAST_3	VesselB	Mackerel	620	ORDERLY	0.984126984	0	1
2015_June_VesselB	2015_June_VesselB_KAST_3	VesselB	Mackerel	630	ORDERLY	1	0	1
2015_June_VesselB	2015_June_VesselB_KAST_4	VesselB	Mackerel	0	NO_ESCAPE	0	0	0
2015_June_VesselB	2015_June_VesselB_KAST_4	VesselB	Mackerel	10	NO_ESCAPE	0.008333333	0	0
2015_June_VesselB	2015_June_VesselB_KAST_4	VesselB	Mackerel	20	ORDERLY	0.016666667	0	1
2015_June_VesselB	2015_June_VesselB_KAST_4	VesselB	Mackerel	30	NO_ESCAPE	0.025	0	0
2015_June_VesselB	2015_June_VesselB_KAST_4	VesselB	Mackerel	40	NO_ESCAPE	0.033333333	0	0
2015_June_VesselB	2015_June_VesselB_KAST_4	VesselB	Mackerel	50	ORDERLY	0.041666667	0	1
2015_June_VesselB	2015_June_VesselB_KAST_4	VesselB	Mackerel	60	ORDERLY	0.05	0	1
2015_June_VesselB	2015_June_VesselB_KAST_4	VesselB	Mackerel	70	ORDERLY	0.058333333	0	1
2015_June_VesselB	2015_June_VesselB_KAST_4	VesselB	Mackerel	80	NO_ESCAPE	0.066666667	0	0
2015_June_VesselB	2015_June_VesselB_KAST_4	VesselB	Mackerel	90	NO_ESCAPE	0.075	0	0
2015_June_VesselB	2015_June_VesselB_KAST_4	VesselB	Mackerel	100	ORDERLY	0.083333333	0	1
2015_June_VesselB	2015_June_VesselB_KAST_4	VesselB	Mackerel	110	ORDERLY	0.091666667	0	1
2015_June_VesselB	2015_June_VesselB_KAST_4	VesselB	Mackerel	120	NO_ESCAPE	0.1	0	0
2015_June_VesselB	2015_June_VesselB_KAST_4	VesselB	Mackerel	130	NO_ESCAPE	0.108333333	0	0
2015_June_VesselB	2015_June_VesselB_KAST_4	VesselB	Mackerel	140	NO_ESCAPE	0.116666667	0	0
2015_June_VesselB	2015_June_VesselB_KAST_4	VesselB	Mackerel	150	NO_ESCAPE	0.125	0	0
2015_June_VesselB	2015_June_VesselB_KAST_4	VesselB	Mackerel	160	NO_ESCAPE	0.133333333	0	0
2015_June_VesselB	2015_June_VesselB_KAST_4	VesselB	Mackerel	170	NO_ESCAPE	0.141666667	0	0
2015_June_VesselB	2015_June_VesselB_KAST_4	VesselB	Mackerel	180	ORDERLY	0.15	0	1
2015_June_VesselB	2015_June_VesselB_KAST_4	VesselB	Mackerel	190	ORDERLY	0.158333333	0	1
2015_June_VesselB	2015_June_VesselB_KAST_4	VesselB	Mackerel	200	NO_ESCAPE	0.166666667	0	0
2015_June_VesselB	2015_June_VesselB_KAST_4	VesselB	Mackerel	210	NO_ESCAPE	0.175	0	0
2015_June_VesselB	2015_June_VesselB_KAST_4	VesselB	Mackerel	220	NO_ESCAPE	0.183333333	0	0
2015_June_VesselB	2015_June_VesselB_KAST_4	VesselB	Mackerel	230	NOT_IN_VIEW	0.191666667	0	1
2015_June_VesselB	2015_June_VesselB_KAST_4	VesselB	Mackerel	240	NOT_IN_VIEW	0.2	0	1
2015_June_VesselB	2015_June_VesselB_KAST_4	VesselB	Mackerel	250	NOT_IN_VIEW	0.208333333	0	1
2015_June_VesselB	2015_June_VesselB_KAST_4	VesselB	Mackerel	260	NOT_IN_VIEW	0.216666667	0	1
2015_June_VesselB	2015_June_VesselB_KAST_4	VesselB	Mackerel	270	SMALL	0.225	0	1
2015_June_VesselB	2015_June_VesselB_KAST_4	VesselB	Mackerel	280	SMALL	0.233333333	0	1
2015_June_VesselB	2015_June_VesselB_KAST_4	VesselB	Mackerel	290	NOT_IN_VIEW	0.241666667	0	1
2015_June_VesselB	2015_June_VesselB_KAST_4	VesselB	Mackerel	300	NOT_IN_VIEW	0.25	0	1
2015_June_VesselB	2015_June_VesselB_KAST_4	VesselB	Mackerel	310	NOT_IN_VIEW	0.258333333	0	1
2015_June_VesselB	2015_June_VesselB_KAST_4	VesselB	Mackerel	320	NOT_IN_VIEW	0.266666667	0	1
2015_June_VesselB	2015_June_VesselB_KAST_4	VesselB	Mackerel	330	NOT_IN_VIEW	0.275	0	1
2015_June_VesselB	2015_June_VesselB_KAST_4	VesselB	Mackerel	340	NOT_IN_VIEW	0.283333333	0	1
2015_June_VesselB	2015_June_VesselB_KAST_4	VesselB	Mackerel	350	NOT_IN_VIEW	0.291666667	0	1
2015_June_VesselB	2015_June_VesselB_KAST_4	VesselB	Mackerel	360	NOT_IN_VIEW	0.3	0	1
2015_June_VesselB	2015_June_VesselB_KAST_4	VesselB	Mackerel	370	NOT_IN_VIEW	0.308333333	0	1
2015_June_VesselB	2015_June_VesselB_KAST_4	VesselB	Mackerel	380	NOT_IN_VIEW	0.316666667	0	1
2015_June_VesselB	2015_June_VesselB_KAST_4	VesselB	Mackerel	390	NOT_IN_VIEW	0.325	0	1
2015_June_VesselB	2015_June_VesselB_KAST_4	VesselB	Mackerel	400	NOT_IN_VIEW	0.333333333	0	1
2015_June_VesselB	2015_June_VesselB_KAST_4	VesselB	Mackerel	410	NOT_IN_VIEW	0.341666667	0	1
2015_June_VesselB	2015_June_VesselB_KAST_4	VesselB	Mackerel	420	NOT_IN_VIEW	0.35	0	1
2015_June_VesselB	2015_June_VesselB_KAST_4	VesselB	Mackerel	430	NOT_IN_VIEW	0.358333333	0	1
2015_June_VesselB	2015_June_VesselB_KAST_4	VesselB	Mackerel	440	NOT_IN_VIEW	0.366666667	0	1
2015_June_VesselB	2015_June_VesselB_KAST_4	VesselB	Mackerel	450	NOT_IN_VIEW	0.375	0	1
2015_June_VesselB	2015_June_VesselB_KAST_4	VesselB	Mackerel	460	NOT_IN_VIEW	0.383333333	0	1
2015_June_VesselB	2015_June_VesselB_KAST_4	VesselB	Mackerel	470	NOT_IN_VIEW	0.391666667	0	1
2015_June_VesselB	2015_June_VesselB_KAST_4	VesselB	Mackerel	480	NOT_IN_VIEW	0.4	0	1
2015_June_VesselB	2015_June_VesselB_KAST_4	VesselB	Mackerel	490	NOT_IN_VIEW	0.408333333	0	1
2015_June_VesselB	2015_June_VesselB_KAST_4	VesselB	Mackerel	500	NOT_IN_VIEW	0.416666667	0	1
2015_June_VesselB	2015_June_VesselB_KAST_4	VesselB	Mackerel	510	NOT_IN_VIEW	0.425	0	1
2015_June_VesselB	2015_June_VesselB_KAST_4	VesselB	Mackerel	520	NOT_IN_VIEW	0.433333333	0	1
2015_June_VesselB	2015_June_VesselB_KAST_4	VesselB	Mackerel	530	NOT_IN_VIEW	0.441666667	0	1
2015_June_VesselB	2015_June_VesselB_KAST_4	VesselB	Mackerel	540	NOT_IN_VIEW	0.45	0	1
2015_June_VesselB	2015_June_VesselB_KAST_4	VesselB	Mackerel	550	NOT_IN_VIEW	0.458333333	0	1
2015_June_VesselB	2015_June_VesselB_KAST_4	VesselB	Mackerel	560	NOT_IN_VIEW	0.466666667	0	1
2015_June_VesselB	2015_June_VesselB_KAST_4	VesselB	Mackerel	570	NOT_IN_VIEW	0.475	0	1
2015_June_VesselB	2015_June_VesselB_KAST_4	VesselB	Mackerel	580	NOT_IN_VIEW	0.483333333	0	1
2015_June_VesselB	2015_June_VesselB_KAST_4	VesselB	Mackerel	590	NOT_IN_VIEW	0.491666667	0	1
2015_June_VesselB	2015_June_VesselB_KAST_4	VesselB	Mackerel	600	NOT_IN_VIEW	0.5	0	1
2015_June_VesselB	2015_June_VesselB_KAST_4	VesselB	Mackerel	610	NOT_IN_VIEW	0.508333333	0	1
2015_June_VesselB	2015_June_VesselB_KAST_4	VesselB	Mackerel	620	NOT_IN_VIEW	0.516666667	0	1
2015_June_VesselB	2015_June_VesselB_KAST_4	VesselB	Mackerel	630	NOT_IN_VIEW	0.525	0	1
2015_June_VesselB	2015_June_VesselB_KAST_4	VesselB	Mackerel	640	NOT_IN_VIEW	0.533333333	0	1
2015_June_VesselB	2015_June_VesselB_KAST_4	VesselB	Mackerel	650	NOT_IN_VIEW	0.541666667	0	1
2015_June_VesselB	2015_June_VesselB_KAST_4	VesselB	Mackerel	660	NOT_IN_VIEW	0.55	0	1
2015_June_VesselB	2015_June_VesselB_KAST_4	VesselB	Mackerel	670	NOT_IN_VIEW	0.558333333	0	1
2015_June_VesselB	2015_June_VesselB_KAST_4	VesselB	Mackerel	680	NOT_IN_VIEW	0.566666667	0	1
2015_June_VesselB	2015_June_VesselB_KAST_4	VesselB	Mackerel	690	NOT_IN_VIEW	0.575	0	1
2015_June_VesselB	2015_June_VesselB_KAST_4	VesselB	Mackerel	700	NOT_IN_VIEW	0.583333333	0	1
2015_June_VesselB	2015_June_VesselB_KAST_4	VesselB	Mackerel	710	NOT_IN_VIEW	0.591666667	0	1
2015_June_VesselB	2015_June_VesselB_KAST_4	VesselB	Mackerel	720	NOT_IN_VIEW	0.6	0	1
2015_June_VesselB	2015_June_VesselB_KAST_4	VesselB	Mackerel	730	NOT_IN_VIEW	0.608333333	0	1
2015_June_VesselB	2015_June_VesselB_KAST_4	VesselB	Mackerel	740	NOT_IN_VIEW	0.616666667	0	1
2015_June_VesselB	2015_June_VesselB_KAST_4	VesselB	Mackerel	750	NOT_IN_VIEW	0.625	0	1
2015_June_VesselB	2015_June_VesselB_KAST_4	VesselB	Mackerel	760	NOT_IN_VIEW	0.633333333	0	1
2015_June_VesselB	2015_June_VesselB_KAST_4	VesselB	Mackerel	770	NOT_IN_VIEW	0.641666667	0	1
2015_June_VesselB	2015_June_VesselB_KAST_4	VesselB	Mackerel	780	NOT_IN_VIEW	0.65	0	1
2015_June_VesselB	2015_June_VesselB_KAST_4	VesselB	Mackerel	790	NOT_IN_VIEW	0.658333333	0	1
2015_June_VesselB	2015_June_VesselB_KAST_4	VesselB	Mackerel	800	NOT_IN_VIEW	0.666666667	0	1
2015_June_VesselB	2015_June_VesselB_KAST_4	VesselB	Mackerel	810	NOT_IN_VIEW	0.675	0	1
2015_June_VesselB	2015_June_VesselB_KAST_4	VesselB	Mackerel	820	NOT_IN_VIEW	0.683333333	0	1
2015_June_VesselB	2015_June_VesselB_KAST_4	VesselB	Mackerel	830	NOT_IN_VIEW	0.691666667	0	1
2015_June_VesselB	2015_June_VesselB_KAST_4	VesselB	Mackerel	840	NOT_IN_VIEW	0.7	0	1
2015_June_VesselB	2015_June_VesselB_KAST_4	VesselB	Mackerel	850	NOT_IN_VIEW	0.708333333	0	1
2015_June_VesselB	2015_June_VesselB_KAST_4	VesselB	Mackerel	860	NOT_IN_VIEW	0.716666667	0	1
2015_June_VesselB	2015_June_VesselB_KAST_4	VesselB	Mackerel	870	NOT_IN_VIEW	0.725	0	1
2015_June_VesselB	2015_June_VesselB_KAST_4	VesselB	Mackerel	880	NOT_IN_VIEW	0.733333333	0	1
2015_June_VesselB	2015_June_VesselB_KAST_4	VesselB	Mackerel	890	NOT_IN_VIEW	0.741666667	0	1
2015_June_VesselB	2015_June_VesselB_KAST_4	VesselB	Mackerel	900	NOT_IN_VIEW	0.75	0	1
2015_June_VesselB	2015_June_VesselB_KAST_4	VesselB	Mackerel	910	NOT_IN_VIEW	0.758333333	0	1
2015_June_VesselB	2015_June_VesselB_KAST_4	VesselB	Mackerel	920	NOT_IN_VIEW	0.766666667	0	1
2015_June_VesselB	2015_June_VesselB_KAST_4	VesselB	Mackerel	930	NOT_IN_VIEW	0.775	0	1
2015_June_VesselB	2015_June_VesselB_KAST_4	VesselB	Mackerel	940	NOT_IN_VIEW	0.783333333	0	1
2015_June_VesselB	2015_June_VesselB_KAST_4	VesselB	Mackerel	950	NOT_IN_VIEW	0.791666667	0	1
2015_June_VesselB	2015_June_VesselB_KAST_4	VesselB	Mackerel	960	NOT_IN_VIEW	0.8	0	1
2015_June_VesselB	2015_June_VesselB_KAST_4	VesselB	Mackerel	970	NOT_IN_VIEW	0.808333333	0	1
2015_June_VesselB	2015_June_VesselB_KAST_4	VesselB	Mackerel	980	NOT_IN_VIEW	0.816666667	0	1
2015_June_VesselB	2015_June_VesselB_KAST_4	VesselB	Mackerel	990	NOT_IN_VIEW	0.825	0	1
2015_June_VesselB	2015_June_VesselB_KAST_4	VesselB	Mackerel	1000	NOT_IN_VIEW	0.833333333	0	1
2015_June_VesselB	2015_June_VesselB_KAST_4	VesselB	Mackerel	1010	NOT_IN_VIEW	0.841666667	0	1
2015_June_VesselB	2015_June_VesselB_KAST_4	VesselB	Mackerel	1020	NOT_IN_VIEW	0.85	0	1
2015_June_VesselB	2015_June_VesselB_KAST_4	VesselB	Mackerel	1030	NOT_IN_VIEW	0.858333333	0	1
2015_June_VesselB	2015_June_VesselB_KAST_4	VesselB	Mackerel	1040	NOT_IN_VIEW	0.866666667	0	1
2015_June_VesselB	2015_June_VesselB_KAST_4	VesselB	Mackerel	1050	NOT_IN_VIEW	0.875	0	1
2015_June_VesselB	2015_June_VesselB_KAST_4	VesselB	Mackerel	1060	NOT_IN_VIEW	0.883333333	0	1
2015_June_VesselB	2015_June_VesselB_KAST_4	VesselB	Mackerel	1070	NOT_IN_VIEW	0.891666667	0	1
2015_June_VesselB	2015_June_VesselB_KAST_4	VesselB	Mackerel	1080	NOT_IN_VIEW	0.9	0	1
2015_June_VesselB	2015_June_VesselB_KAST_4	VesselB	Mackerel	1090	NOT_IN_VIEW	0.908333333	0	1
2015_June_VesselB	2015_June_VesselB_KAST_4	VesselB	Mackerel	1100	NOT_IN_VIEW	0.916666667	0	1
2015_June_VesselB	2015_June_VesselB_KAST_4	VesselB	Mackerel	1110	NOT_IN_VIEW	0.925	0	1
2015_June_VesselB	2015_June_VesselB_KAST_4	VesselB	Mackerel	1120	NOT_IN_VIEW	0.933333333	0	1
2015_June_VesselB	2015_June_VesselB_KAST_4	VesselB	Mackerel	1130	NOT_IN_VIEW	0.941666667	0	1
2015_June_VesselB	2015_June_VesselB_KAST_4	VesselB	Mackerel	1140	NOT_IN_VIEW	0.95	0	1
2015_June_VesselB	2015_June_VesselB_KAST_4	VesselB	Mackerel	1150	NOT_IN_VIEW	0.958333333	0	1
2015_June_VesselB	2015_June_VesselB_KAST_4	VesselB	Mackerel	1160	NOT_IN_VIEW	0.966666667	0	1
2015_June_VesselB	2015_June_VesselB_KAST_4	VesselB	Mackerel	1170	NOT_IN_VIEW	0.975	0	1
2015_June_VesselB	2015_June_VesselB_KAST_4	VesselB	Mackerel	1180	NOT_IN_VIEW	0.983333333	0	1
2015_June_VesselB	2015_June_VesselB_KAST_4	VesselB	Mackerel	1190	NOT_IN_VIEW	0.991666667	0	1
2015_June_VesselB	2015_June_VesselB_KAST_4	VesselB	Mackerel	1200	NOT_IN_VIEW	1	0	1
2015_June_VesselB	2015_June_VesselB_KAST_5	VesselB	Mackerel	0	NO_ESCAPE	0	0	0
2015_June_VesselB	2015_June_VesselB_KAST_5	VesselB	Mackerel	10	NO_ESCAPE	0.011494253	0	0
2015_June_VesselB	2015_June_VesselB_KAST_5	VesselB	Mackerel	20	NO_ESCAPE	0.022988506	0	0
2015_June_VesselB	2015_June_VesselB_KAST_5	VesselB	Mackerel	30	NO_ESCAPE	0.034482759	0	0
2015_June_VesselB	2015_June_VesselB_KAST_5	VesselB	Mackerel	40	NO_ESCAPE	0.045977011	0	0
2015_June_VesselB	2015_June_VesselB_KAST_5	VesselB	Mackerel	50	NO_ESCAPE	0.057471264	0	0
2015_June_VesselB	2015_June_VesselB_KAST_5	VesselB	Mackerel	60	NO_ESCAPE	0.068965517	0	0
2015_June_VesselB	2015_June_VesselB_KAST_5	VesselB	Mackerel	70	ORDERLY	0.08045977	0	1
2015_June_VesselB	2015_June_VesselB_KAST_5	VesselB	Mackerel	80	NOT_IN_VIEW	0.091954023	0	1
2015_June_VesselB	2015_June_VesselB_KAST_5	VesselB	Mackerel	90	NOT_IN_VIEW	0.103448276	0	1
2015_June_VesselB	2015_June_VesselB_KAST_5	VesselB	Mackerel	100	NOT_IN_VIEW	0.114942529	0	1
2015_June_VesselB	2015_June_VesselB_KAST_5	VesselB	Mackerel	110	NOT_IN_VIEW	0.126436782	0	1
2015_June_VesselB	2015_June_VesselB_KAST_5	VesselB	Mackerel	120	NOT_IN_VIEW	0.137931034	0	1
2015_June_VesselB	2015_June_VesselB_KAST_5	VesselB	Mackerel	130	NOT_IN_VIEW	0.149425287	0	1
2015_June_VesselB	2015_June_VesselB_KAST_5	VesselB	Mackerel	140	NOT_IN_VIEW	0.16091954	0	1
2015_June_VesselB	2015_June_VesselB_KAST_5	VesselB	Mackerel	150	NOT_IN_VIEW	0.172413793	0	1
2015_June_VesselB	2015_June_VesselB_KAST_5	VesselB	Mackerel	160	NOT_IN_VIEW	0.183908046	0	1
2015_June_VesselB	2015_June_VesselB_KAST_5	VesselB	Mackerel	170	NOT_IN_VIEW	0.195402299	0	1
2015_June_VesselB	2015_June_VesselB_KAST_5	VesselB	Mackerel	180	NOT_IN_VIEW	0.206896552	0	1
2015_June_VesselB	2015_June_VesselB_KAST_5	VesselB	Mackerel	190	NO_ESCAPE	0.218390805	0	0
2015_June_VesselB	2015_June_VesselB_KAST_5	VesselB	Mackerel	200	NO_ESCAPE	0.229885057	0	0
2015_June_VesselB	2015_June_VesselB_KAST_5	VesselB	Mackerel	210	NO_ESCAPE	0.24137931	0	0
2015_June_VesselB	2015_June_VesselB_KAST_5	VesselB	Mackerel	220	NO_ESCAPE	0.252873563	0	0
2015_June_VesselB	2015_June_VesselB_KAST_5	VesselB	Mackerel	230	NO_ESCAPE	0.264367816	0	0
2015_June_VesselB	2015_June_VesselB_KAST_5	VesselB	Mackerel	240	NO_ESCAPE	0.275862069	0	0
2015_June_VesselB	2015_June_VesselB_KAST_5	VesselB	Mackerel	250	NO_ESCAPE	0.287356322	0	0
2015_June_VesselB	2015_June_VesselB_KAST_5	VesselB	Mackerel	260	NO_ESCAPE	0.298850575	0	0
2015_June_VesselB	2015_June_VesselB_KAST_5	VesselB	Mackerel	270	NO_ESCAPE	0.310344828	0	0
2015_June_VesselB	2015_June_VesselB_KAST_5	VesselB	Mackerel	280	NO_ESCAPE	0.32183908	0	0
2015_June_VesselB	2015_June_VesselB_KAST_5	VesselB	Mackerel	290	NO_ESCAPE	0.333333333	0	0
2015_June_VesselB	2015_June_VesselB_KAST_5	VesselB	Mackerel	300	NO_ESCAPE	0.344827586	0	0
2015_June_VesselB	2015_June_VesselB_KAST_5	VesselB	Mackerel	310	NO_ESCAPE	0.356321839	0	0
2015_June_VesselB	2015_June_VesselB_KAST_5	VesselB	Mackerel	320	NO_ESCAPE	0.367816092	0	0
2015_June_VesselB	2015_June_VesselB_KAST_5	VesselB	Mackerel	330	NO_ESCAPE	0.379310345	0	0
2015_June_VesselB	2015_June_VesselB_KAST_5	VesselB	Mackerel	340	NO_ESCAPE	0.390804598	0	0
2015_June_VesselB	2015_June_VesselB_KAST_5	VesselB	Mackerel	350	NO_ESCAPE	0.402298851	0	0
2015_June_VesselB	2015_June_VesselB_KAST_5	VesselB	Mackerel	360	NO_ESCAPE	0.413793103	0	0
2015_June_VesselB	2015_June_VesselB_KAST_5	VesselB	Mackerel	370	NO_ESCAPE	0.425287356	0	0
2015_June_VesselB	2015_June_VesselB_KAST_5	VesselB	Mackerel	380	NO_ESCAPE	0.436781609	0	0
2015_June_VesselB	2015_June_VesselB_KAST_5	VesselB	Mackerel	390	NO_ESCAPE	0.448275862	0	0
2015_June_VesselB	2015_June_VesselB_KAST_5	VesselB	Mackerel	400	NO_ESCAPE	0.459770115	0	0
2015_June_VesselB	2015_June_VesselB_KAST_5	VesselB	Mackerel	410	NO_ESCAPE	0.471264368	0	0
2015_June_VesselB	2015_June_VesselB_KAST_5	VesselB	Mackerel	420	NO_ESCAPE	0.482758621	0	0
2015_June_VesselB	2015_June_VesselB_KAST_5	VesselB	Mackerel	430	NO_ESCAPE	0.494252874	0	0
2015_June_VesselB	2015_June_VesselB_KAST_5	VesselB	Mackerel	440	ORDERLY	0.505747126	0	1
2015_June_VesselB	2015_June_VesselB_KAST_5	VesselB	Mackerel	450	NO_ESCAPE	0.517241379	0	0
2015_June_VesselB	2015_June_VesselB_KAST_5	VesselB	Mackerel	460	ORDERLY	0.528735632	0	1
2015_June_VesselB	2015_June_VesselB_KAST_5	VesselB	Mackerel	470	ORDERLY	0.540229885	0	1
2015_June_VesselB	2015_June_VesselB_KAST_5	VesselB	Mackerel	480	NO_ESCAPE	0.551724138	0	0
2015_June_VesselB	2015_June_VesselB_KAST_5	VesselB	Mackerel	490	NO_ESCAPE	0.563218391	0	0
2015_June_VesselB	2015_June_VesselB_KAST_5	VesselB	Mackerel	500	ORDERLY	0.574712644	0	1
2015_June_VesselB	2015_June_VesselB_KAST_5	VesselB	Mackerel	510	ORDERLY	0.586206897	0	1
2015_June_VesselB	2015_June_VesselB_KAST_5	VesselB	Mackerel	520	NO_ESCAPE	0.597701149	0	0
2015_June_VesselB	2015_June_VesselB_KAST_5	VesselB	Mackerel	530	NO_ESCAPE	0.609195402	0	0
2015_June_VesselB	2015_June_VesselB_KAST_5	VesselB	Mackerel	540	NO_ESCAPE	0.620689655	0	0
2015_June_VesselB	2015_June_VesselB_KAST_5	VesselB	Mackerel	550	NO_ESCAPE	0.632183908	0	0
2015_June_VesselB	2015_June_VesselB_KAST_5	VesselB	Mackerel	560	NO_ESCAPE	0.643678161	0	0
2015_June_VesselB	2015_June_VesselB_KAST_5	VesselB	Mackerel	570	NO_ESCAPE	0.655172414	0	0
2015_June_VesselB	2015_June_VesselB_KAST_5	VesselB	Mackerel	580	NO_ESCAPE	0.666666667	0	0
2015_June_VesselB	2015_June_VesselB_KAST_5	VesselB	Mackerel	590	ORDERLY	0.67816092	0	1
2015_June_VesselB	2015_June_VesselB_KAST_5	VesselB	Mackerel	600	ORDERLY	0.689655172	0	1
2015_June_VesselB	2015_June_VesselB_KAST_5	VesselB	Mackerel	610	NO_ESCAPE	0.701149425	0	0
2015_June_VesselB	2015_June_VesselB_KAST_5	VesselB	Mackerel	620	NO_ESCAPE	0.712643678	0	0
2015_June_VesselB	2015_June_VesselB_KAST_5	VesselB	Mackerel	630	ORDERLY	0.724137931	0	1
2015_June_VesselB	2015_June_VesselB_KAST_5	VesselB	Mackerel	640	NO_ESCAPE	0.735632184	0	0
2015_June_VesselB	2015_June_VesselB_KAST_5	VesselB	Mackerel	650	ORDERLY	0.747126437	0	1
2015_June_VesselB	2015_June_VesselB_KAST_5	VesselB	Mackerel	660	ORDERLY	0.75862069	0	1
2015_June_VesselB	2015_June_VesselB_KAST_5	VesselB	Mackerel	670	ORDERLY	0.770114943	0	1
2015_June_VesselB	2015_June_VesselB_KAST_5	VesselB	Mackerel	680	ORDERLY	0.781609195	0	1
2015_June_VesselB	2015_June_VesselB_KAST_5	VesselB	Mackerel	690	NO_ESCAPE	0.793103448	0	0
2015_June_VesselB	2015_June_VesselB_KAST_5	VesselB	Mackerel	700	NO_ESCAPE	0.804597701	0	0
2015_June_VesselB	2015_June_VesselB_KAST_5	VesselB	Mackerel	710	NO_ESCAPE	0.816091954	0	0
2015_June_VesselB	2015_June_VesselB_KAST_5	VesselB	Mackerel	720	ORDERLY	0.827586207	0	1
2015_June_VesselB	2015_June_VesselB_KAST_5	VesselB	Mackerel	730	ORDERLY	0.83908046	0	1
2015_June_VesselB	2015_June_VesselB_KAST_5	VesselB	Mackerel	740	ORDERLY	0.850574713	0	1
2015_June_VesselB	2015_June_VesselB_KAST_5	VesselB	Mackerel	750	NOT_IN_VIEW	0.862068966	0	1
2015_June_VesselB	2015_June_VesselB_KAST_5	VesselB	Mackerel	760	NOT_IN_VIEW	0.873563218	0	1
2015_June_VesselB	2015_June_VesselB_KAST_5	VesselB	Mackerel	770	NOT_IN_VIEW	0.885057471	0	1
2015_June_VesselB	2015_June_VesselB_KAST_5	VesselB	Mackerel	780	SMALL	0.896551724	0	1
2015_June_VesselB	2015_June_VesselB_KAST_5	VesselB	Mackerel	790	ORDERLY	0.908045977	0	1
2015_June_VesselB	2015_June_VesselB_KAST_5	VesselB	Mackerel	800	ORDERLY	0.91954023	0	1
2015_June_VesselB	2015_June_VesselB_KAST_5	VesselB	Mackerel	810	ORDERLY	0.931034483	0	1
2015_June_VesselB	2015_June_VesselB_KAST_5	VesselB	Mackerel	820	ORDERLY	0.942528736	0	1
2015_June_VesselB	2015_June_VesselB_KAST_5	VesselB	Mackerel	830	NOT_IN_VIEW	0.954022989	0	1
2015_June_VesselB	2015_June_VesselB_KAST_5	VesselB	Mackerel	840	NOT_IN_VIEW	0.965517241	0	1
2015_June_VesselB	2015_June_VesselB_KAST_5	VesselB	Mackerel	850	NOT_IN_VIEW	0.977011494	0	1
2015_June_VesselB	2015_June_VesselB_KAST_5	VesselB	Mackerel	860	NOT_IN_VIEW	0.988505747	0	1
2015_June_VesselB	2015_June_VesselB_KAST_5	VesselB	Mackerel	870	NOT_IN_VIEW	1	0	1
2015_Nov_VesselA	2015_Nov_VesselA_KAST_1	VesselA	Herring	0	NOT_IN_VIEW	0	0	1
2015_Nov_VesselA	2015_Nov_VesselA_KAST_1	VesselA	Herring	10	NOT_IN_VIEW	0.076923077	0	1
2015_Nov_VesselA	2015_Nov_VesselA_KAST_1	VesselA	Herring	20	NO_ESCAPE	0.153846154	0	0
2015_Nov_VesselA	2015_Nov_VesselA_KAST_1	VesselA	Herring	30	SMALL	0.230769231	0	1
2015_Nov_VesselA	2015_Nov_VesselA_KAST_1	VesselA	Herring	40	NOT_IN_VIEW	0.307692308	0	1
2015_Nov_VesselA	2015_Nov_VesselA_KAST_1	VesselA	Herring	50	NOT_IN_VIEW	0.384615385	0	1
2015_Nov_VesselA	2015_Nov_VesselA_KAST_1	VesselA	Herring	60	NOT_IN_VIEW	0.461538462	0	1
2015_Nov_VesselA	2015_Nov_VesselA_KAST_1	VesselA	Herring	70	NOT_IN_VIEW	0.538461538	0	1
2015_Nov_VesselA	2015_Nov_VesselA_KAST_1	VesselA	Herring	80	NOT_IN_VIEW	0.615384615	0	1
2015_Nov_VesselA	2015_Nov_VesselA_KAST_1	VesselA	Herring	90	NOT_IN_VIEW	0.692307692	0	1
2015_Nov_VesselA	2015_Nov_VesselA_KAST_1	VesselA	Herring	100	NOT_IN_VIEW	0.769230769	0	1
2015_Nov_VesselA	2015_Nov_VesselA_KAST_1	VesselA	Herring	110	NOT_IN_VIEW	0.846153846	0	1
2015_Nov_VesselA	2015_Nov_VesselA_KAST_1	VesselA	Herring	120	NOT_IN_VIEW	0.923076923	0	1
2015_Nov_VesselA	2015_Nov_VesselA_KAST_1	VesselA	Herring	130	NOT_IN_VIEW	1	0	1
2015_Sept_VesselA	2015_Sept_VesselA_KAST_1	VesselA	Mackerel	0	NOT_IN_VIEW	0	0	1
2015_Sept_VesselA	2015_Sept_VesselA_KAST_1	VesselA	Mackerel	10	NO_ESCAPE	0.004347826	0	0
2015_Sept_VesselA	2015_Sept_VesselA_KAST_1	VesselA	Mackerel	20	NO_ESCAPE	0.008695652	0	0
2015_Sept_VesselA	2015_Sept_VesselA_KAST_1	VesselA	Mackerel	30	NOT_IN_VIEW	0.013043478	0	1
2015_Sept_VesselA	2015_Sept_VesselA_KAST_1	VesselA	Mackerel	40	NOT_IN_VIEW	0.017391304	0	1
2015_Sept_VesselA	2015_Sept_VesselA_KAST_1	VesselA	Mackerel	50	NOT_IN_VIEW	0.02173913	0	1
2015_Sept_VesselA	2015_Sept_VesselA_KAST_1	VesselA	Mackerel	60	NOT_IN_VIEW	0.026086957	0	1
2015_Sept_VesselA	2015_Sept_VesselA_KAST_1	VesselA	Mackerel	70	NOT_IN_VIEW	0.030434783	0	1
2015_Sept_VesselA	2015_Sept_VesselA_KAST_1	VesselA	Mackerel	80	ORDERLY	0.034782609	0	1
2015_Sept_VesselA	2015_Sept_VesselA_KAST_1	VesselA	Mackerel	90	NO_ESCAPE	0.039130435	0	0
2015_Sept_VesselA	2015_Sept_VesselA_KAST_1	VesselA	Mackerel	100	NO_ESCAPE	0.043478261	0	0
2015_Sept_VesselA	2015_Sept_VesselA_KAST_1	VesselA	Mackerel	110	NO_ESCAPE	0.047826087	0	0
2015_Sept_VesselA	2015_Sept_VesselA_KAST_1	VesselA	Mackerel	120	NO_ESCAPE	0.052173913	0	0
2015_Sept_VesselA	2015_Sept_VesselA_KAST_1	VesselA	Mackerel	130	NO_ESCAPE	0.056521739	0	0
2015_Sept_VesselA	2015_Sept_VesselA_KAST_1	VesselA	Mackerel	140	NO_ESCAPE	0.060869565	0	0
2015_Sept_VesselA	2015_Sept_VesselA_KAST_1	VesselA	Mackerel	150	NO_ESCAPE	0.065217391	0	0
2015_Sept_VesselA	2015_Sept_VesselA_KAST_1	VesselA	Mackerel	160	NO_ESCAPE	0.069565217	0	0
2015_Sept_VesselA	2015_Sept_VesselA_KAST_1	VesselA	Mackerel	170	NO_ESCAPE	0.073913043	0	0
2015_Sept_VesselA	2015_Sept_VesselA_KAST_1	VesselA	Mackerel	180	NO_ESCAPE	0.07826087	0	0
2015_Sept_VesselA	2015_Sept_VesselA_KAST_1	VesselA	Mackerel	190	NO_ESCAPE	0.082608696	0	0
2015_Sept_VesselA	2015_Sept_VesselA_KAST_1	VesselA	Mackerel	200	NO_ESCAPE	0.086956522	0	0
2015_Sept_VesselA	2015_Sept_VesselA_KAST_1	VesselA	Mackerel	210	NO_ESCAPE	0.091304348	0	0
2015_Sept_VesselA	2015_Sept_VesselA_KAST_1	VesselA	Mackerel	220	NO_ESCAPE	0.095652174	0	0
2015_Sept_VesselA	2015_Sept_VesselA_KAST_1	VesselA	Mackerel	230	NO_ESCAPE	0.1	0	0
2015_Sept_VesselA	2015_Sept_VesselA_KAST_1	VesselA	Mackerel	240	NO_ESCAPE	0.104347826	0	0
2015_Sept_VesselA	2015_Sept_VesselA_KAST_1	VesselA	Mackerel	250	NO_ESCAPE	0.108695652	0	0
2015_Sept_VesselA	2015_Sept_VesselA_KAST_1	VesselA	Mackerel	260	NO_ESCAPE	0.113043478	0	0
2015_Sept_VesselA	2015_Sept_VesselA_KAST_1	VesselA	Mackerel	270	NO_ESCAPE	0.117391304	0	0
2015_Sept_VesselA	2015_Sept_VesselA_KAST_1	VesselA	Mackerel	280	NO_ESCAPE	0.12173913	0	0
2015_Sept_VesselA	2015_Sept_VesselA_KAST_1	VesselA	Mackerel	290	NO_ESCAPE	0.126086957	0	0
2015_Sept_VesselA	2015_Sept_VesselA_KAST_1	VesselA	Mackerel	300	NO_ESCAPE	0.130434783	0	0
2015_Sept_VesselA	2015_Sept_VesselA_KAST_1	VesselA	Mackerel	310	NO_ESCAPE	0.134782609	0	0
2015_Sept_VesselA	2015_Sept_VesselA_KAST_1	VesselA	Mackerel	320	NO_ESCAPE	0.139130435	0	0
2015_Sept_VesselA	2015_Sept_VesselA_KAST_1	VesselA	Mackerel	330	NO_ESCAPE	0.143478261	0	0
2015_Sept_VesselA	2015_Sept_VesselA_KAST_1	VesselA	Mackerel	340	NO_ESCAPE	0.147826087	0	0
2015_Sept_VesselA	2015_Sept_VesselA_KAST_1	VesselA	Mackerel	350	NO_ESCAPE	0.152173913	0	0
2015_Sept_VesselA	2015_Sept_VesselA_KAST_1	VesselA	Mackerel	360	NO_ESCAPE	0.156521739	0	0
2015_Sept_VesselA	2015_Sept_VesselA_KAST_1	VesselA	Mackerel	370	NO_ESCAPE	0.160869565	0	0
2015_Sept_VesselA	2015_Sept_VesselA_KAST_1	VesselA	Mackerel	380	NO_ESCAPE	0.165217391	0	0
2015_Sept_VesselA	2015_Sept_VesselA_KAST_1	VesselA	Mackerel	390	NO_ESCAPE	0.169565217	0	0
2015_Sept_VesselA	2015_Sept_VesselA_KAST_1	VesselA	Mackerel	400	NO_ESCAPE	0.173913043	0	0
2015_Sept_VesselA	2015_Sept_VesselA_KAST_1	VesselA	Mackerel	410	NO_ESCAPE	0.17826087	0	0
2015_Sept_VesselA	2015_Sept_VesselA_KAST_1	VesselA	Mackerel	420	NO_ESCAPE	0.182608696	0	0
2015_Sept_VesselA	2015_Sept_VesselA_KAST_1	VesselA	Mackerel	430	NO_ESCAPE	0.186956522	0	0
2015_Sept_VesselA	2015_Sept_VesselA_KAST_1	VesselA	Mackerel	440	NO_ESCAPE	0.191304348	0	0
2015_Sept_VesselA	2015_Sept_VesselA_KAST_1	VesselA	Mackerel	450	NO_ESCAPE	0.195652174	0	0
2015_Sept_VesselA	2015_Sept_VesselA_KAST_1	VesselA	Mackerel	460	NO_ESCAPE	0.2	0	0
2015_Sept_VesselA	2015_Sept_VesselA_KAST_1	VesselA	Mackerel	470	NO_ESCAPE	0.204347826	0	0
2015_Sept_VesselA	2015_Sept_VesselA_KAST_1	VesselA	Mackerel	480	NO_ESCAPE	0.208695652	0	0
2015_Sept_VesselA	2015_Sept_VesselA_KAST_1	VesselA	Mackerel	490	NO_ESCAPE	0.213043478	0	0
2015_Sept_VesselA	2015_Sept_VesselA_KAST_1	VesselA	Mackerel	500	NOT_IN_VIEW	0.217391304	0	1
2015_Sept_VesselA	2015_Sept_VesselA_KAST_1	VesselA	Mackerel	510	NOT_IN_VIEW	0.22173913	0	1
2015_Sept_VesselA	2015_Sept_VesselA_KAST_1	VesselA	Mackerel	520	NOT_IN_VIEW	0.226086957	0	1
2015_Sept_VesselA	2015_Sept_VesselA_KAST_1	VesselA	Mackerel	530	NOT_IN_VIEW	0.230434783	0	1
2015_Sept_VesselA	2015_Sept_VesselA_KAST_1	VesselA	Mackerel	540	NOT_IN_VIEW	0.234782609	0	1
2015_Sept_VesselA	2015_Sept_VesselA_KAST_1	VesselA	Mackerel	550	NOT_IN_VIEW	0.239130435	0	1
2015_Sept_VesselA	2015_Sept_VesselA_KAST_1	VesselA	Mackerel	560	NO_ESCAPE	0.243478261	0	0
2015_Sept_VesselA	2015_Sept_VesselA_KAST_1	VesselA	Mackerel	570	NO_ESCAPE	0.247826087	0	0
2015_Sept_VesselA	2015_Sept_VesselA_KAST_1	VesselA	Mackerel	580	NO_ESCAPE	0.252173913	0	0
2015_Sept_VesselA	2015_Sept_VesselA_KAST_1	VesselA	Mackerel	590	NO_ESCAPE	0.256521739	0	0
2015_Sept_VesselA	2015_Sept_VesselA_KAST_1	VesselA	Mackerel	600	NO_ESCAPE	0.260869565	0	0
2015_Sept_VesselA	2015_Sept_VesselA_KAST_1	VesselA	Mackerel	610	NO_ESCAPE	0.265217391	0	0
2015_Sept_VesselA	2015_Sept_VesselA_KAST_1	VesselA	Mackerel	620	NO_ESCAPE	0.269565217	0	0
2015_Sept_VesselA	2015_Sept_VesselA_KAST_1	VesselA	Mackerel	630	NO_ESCAPE	0.273913043	0	0
2015_Sept_VesselA	2015_Sept_VesselA_KAST_1	VesselA	Mackerel	640	NO_ESCAPE	0.27826087	0	0
2015_Sept_VesselA	2015_Sept_VesselA_KAST_1	VesselA	Mackerel	650	NO_ESCAPE	0.282608696	0	0
2015_Sept_VesselA	2015_Sept_VesselA_KAST_1	VesselA	Mackerel	660	NO_ESCAPE	0.286956522	0	0
2015_Sept_VesselA	2015_Sept_VesselA_KAST_1	VesselA	Mackerel	670	NO_ESCAPE	0.291304348	0	0
2015_Sept_VesselA	2015_Sept_VesselA_KAST_1	VesselA	Mackerel	680	ORDERLY	0.295652174	0	1
2015_Sept_VesselA	2015_Sept_VesselA_KAST_1	VesselA	Mackerel	690	NO_ESCAPE	0.3	0	0
2015_Sept_VesselA	2015_Sept_VesselA_KAST_1	VesselA	Mackerel	700	NO_ESCAPE	0.304347826	0	0
2015_Sept_VesselA	2015_Sept_VesselA_KAST_1	VesselA	Mackerel	710	NO_ESCAPE	0.308695652	0	0
2015_Sept_VesselA	2015_Sept_VesselA_KAST_1	VesselA	Mackerel	720	NO_ESCAPE	0.313043478	0	0
2015_Sept_VesselA	2015_Sept_VesselA_KAST_1	VesselA	Mackerel	730	NO_ESCAPE	0.317391304	0	0
2015_Sept_VesselA	2015_Sept_VesselA_KAST_1	VesselA	Mackerel	740	NO_ESCAPE	0.32173913	0	0
2015_Sept_VesselA	2015_Sept_VesselA_KAST_1	VesselA	Mackerel	750	NO_ESCAPE	0.326086957	0	0
2015_Sept_VesselA	2015_Sept_VesselA_KAST_1	VesselA	Mackerel	760	NO_ESCAPE	0.330434783	0	0
2015_Sept_VesselA	2015_Sept_VesselA_KAST_1	VesselA	Mackerel	770	NO_ESCAPE	0.334782609	0	0
2015_Sept_VesselA	2015_Sept_VesselA_KAST_1	VesselA	Mackerel	780	NO_ESCAPE	0.339130435	0	0
2015_Sept_VesselA	2015_Sept_VesselA_KAST_1	VesselA	Mackerel	790	NO_ESCAPE	0.343478261	0	0
2015_Sept_VesselA	2015_Sept_VesselA_KAST_1	VesselA	Mackerel	800	NO_ESCAPE	0.347826087	0	0
2015_Sept_VesselA	2015_Sept_VesselA_KAST_1	VesselA	Mackerel	810	NO_ESCAPE	0.352173913	0	0
2015_Sept_VesselA	2015_Sept_VesselA_KAST_1	VesselA	Mackerel	820	NO_ESCAPE	0.356521739	0	0
2015_Sept_VesselA	2015_Sept_VesselA_KAST_1	VesselA	Mackerel	830	NO_ESCAPE	0.360869565	0	0
2015_Sept_VesselA	2015_Sept_VesselA_KAST_1	VesselA	Mackerel	840	NO_ESCAPE	0.365217391	0	0
2015_Sept_VesselA	2015_Sept_VesselA_KAST_1	VesselA	Mackerel	850	NO_ESCAPE	0.369565217	0	0
2015_Sept_VesselA	2015_Sept_VesselA_KAST_1	VesselA	Mackerel	860	NO_ESCAPE	0.373913043	0	0
2015_Sept_VesselA	2015_Sept_VesselA_KAST_1	VesselA	Mackerel	870	NO_ESCAPE	0.37826087	0	0
2015_Sept_VesselA	2015_Sept_VesselA_KAST_1	VesselA	Mackerel	880	NO_ESCAPE	0.382608696	0	0
2015_Sept_VesselA	2015_Sept_VesselA_KAST_1	VesselA	Mackerel	890	NO_ESCAPE	0.386956522	0	0
2015_Sept_VesselA	2015_Sept_VesselA_KAST_1	VesselA	Mackerel	900	NO_ESCAPE	0.391304348	0	0
2015_Sept_VesselA	2015_Sept_VesselA_KAST_1	VesselA	Mackerel	910	NO_ESCAPE	0.395652174	0	0
2015_Sept_VesselA	2015_Sept_VesselA_KAST_1	VesselA	Mackerel	920	NO_ESCAPE	0.4	0	0
2015_Sept_VesselA	2015_Sept_VesselA_KAST_1	VesselA	Mackerel	930	NOT_IN_VIEW	0.404347826	0	1
2015_Sept_VesselA	2015_Sept_VesselA_KAST_1	VesselA	Mackerel	940	NO_ESCAPE	0.408695652	0	0
2015_Sept_VesselA	2015_Sept_VesselA_KAST_1	VesselA	Mackerel	950	NO_ESCAPE	0.413043478	0	0
2015_Sept_VesselA	2015_Sept_VesselA_KAST_1	VesselA	Mackerel	960	NO_ESCAPE	0.417391304	0	0
2015_Sept_VesselA	2015_Sept_VesselA_KAST_1	VesselA	Mackerel	970	NOT_IN_VIEW	0.42173913	0	1
2015_Sept_VesselA	2015_Sept_VesselA_KAST_1	VesselA	Mackerel	980	NOT_IN_VIEW	0.426086957	0	1
2015_Sept_VesselA	2015_Sept_VesselA_KAST_1	VesselA	Mackerel	990	NOT_IN_VIEW	0.430434783	0	1
2015_Sept_VesselA	2015_Sept_VesselA_KAST_1	VesselA	Mackerel	1000	NOT_IN_VIEW	0.434782609	0	1
2015_Sept_VesselA	2015_Sept_VesselA_KAST_1	VesselA	Mackerel	1010	NO_ESCAPE	0.439130435	0	0
2015_Sept_VesselA	2015_Sept_VesselA_KAST_1	VesselA	Mackerel	1020	NO_ESCAPE	0.443478261	0	0
2015_Sept_VesselA	2015_Sept_VesselA_KAST_1	VesselA	Mackerel	1030	NO_ESCAPE	0.447826087	0	0
2015_Sept_VesselA	2015_Sept_VesselA_KAST_1	VesselA	Mackerel	1040	NO_ESCAPE	0.452173913	0	0
2015_Sept_VesselA	2015_Sept_VesselA_KAST_1	VesselA	Mackerel	1050	NO_ESCAPE	0.456521739	0	0
2015_Sept_VesselA	2015_Sept_VesselA_KAST_1	VesselA	Mackerel	1060	NO_ESCAPE	0.460869565	0	0
2015_Sept_VesselA	2015_Sept_VesselA_KAST_1	VesselA	Mackerel	1070	NO_ESCAPE	0.465217391	0	0
2015_Sept_VesselA	2015_Sept_VesselA_KAST_1	VesselA	Mackerel	1080	NO_ESCAPE	0.469565217	0	0
2015_Sept_VesselA	2015_Sept_VesselA_KAST_1	VesselA	Mackerel	1090	NO_ESCAPE	0.473913043	0	0
2015_Sept_VesselA	2015_Sept_VesselA_KAST_1	VesselA	Mackerel	1100	NO_ESCAPE	0.47826087	0	0
2015_Sept_VesselA	2015_Sept_VesselA_KAST_1	VesselA	Mackerel	1110	NO_ESCAPE	0.482608696	0	0
2015_Sept_VesselA	2015_Sept_VesselA_KAST_1	VesselA	Mackerel	1120	NO_ESCAPE	0.486956522	0	0
2015_Sept_VesselA	2015_Sept_VesselA_KAST_1	VesselA	Mackerel	1130	NO_ESCAPE	0.491304348	0	0
2015_Sept_VesselA	2015_Sept_VesselA_KAST_1	VesselA	Mackerel	1140	NO_ESCAPE	0.495652174	0	0
2015_Sept_VesselA	2015_Sept_VesselA_KAST_1	VesselA	Mackerel	1150	NO_ESCAPE	0.5	0	0
2015_Sept_VesselA	2015_Sept_VesselA_KAST_1	VesselA	Mackerel	1160	NO_ESCAPE	0.504347826	0	0
2015_Sept_VesselA	2015_Sept_VesselA_KAST_1	VesselA	Mackerel	1170	NO_ESCAPE	0.508695652	0	0
2015_Sept_VesselA	2015_Sept_VesselA_KAST_1	VesselA	Mackerel	1180	NO_ESCAPE	0.513043478	0	0
2015_Sept_VesselA	2015_Sept_VesselA_KAST_1	VesselA	Mackerel	1190	NO_ESCAPE	0.517391304	0	0
2015_Sept_VesselA	2015_Sept_VesselA_KAST_1	VesselA	Mackerel	1200	NO_ESCAPE	0.52173913	0	0
2015_Sept_VesselA	2015_Sept_VesselA_KAST_1	VesselA	Mackerel	1210	NO_ESCAPE	0.526086957	0	0
2015_Sept_VesselA	2015_Sept_VesselA_KAST_1	VesselA	Mackerel	1220	NO_ESCAPE	0.530434783	0	0
2015_Sept_VesselA	2015_Sept_VesselA_KAST_1	VesselA	Mackerel	1230	NO_ESCAPE	0.534782609	0	0
2015_Sept_VesselA	2015_Sept_VesselA_KAST_1	VesselA	Mackerel	1240	NO_ESCAPE	0.539130435	0	0
2015_Sept_VesselA	2015_Sept_VesselA_KAST_1	VesselA	Mackerel	1250	NO_ESCAPE	0.543478261	0	0
2015_Sept_VesselA	2015_Sept_VesselA_KAST_1	VesselA	Mackerel	1260	NO_ESCAPE	0.547826087	0	0
2015_Sept_VesselA	2015_Sept_VesselA_KAST_1	VesselA	Mackerel	1270	NO_ESCAPE	0.552173913	0	0
2015_Sept_VesselA	2015_Sept_VesselA_KAST_1	VesselA	Mackerel	1280	NO_ESCAPE	0.556521739	0	0
2015_Sept_VesselA	2015_Sept_VesselA_KAST_1	VesselA	Mackerel	1290	NO_ESCAPE	0.560869565	0	0
2015_Sept_VesselA	2015_Sept_VesselA_KAST_1	VesselA	Mackerel	1300	NO_ESCAPE	0.565217391	0	0
2015_Sept_VesselA	2015_Sept_VesselA_KAST_1	VesselA	Mackerel	1310	NO_ESCAPE	0.569565217	0	0
2015_Sept_VesselA	2015_Sept_VesselA_KAST_1	VesselA	Mackerel	1320	NO_ESCAPE	0.573913043	0	0
2015_Sept_VesselA	2015_Sept_VesselA_KAST_1	VesselA	Mackerel	1330	NO_ESCAPE	0.57826087	0	0
2015_Sept_VesselA	2015_Sept_VesselA_KAST_1	VesselA	Mackerel	1340	NO_ESCAPE	0.582608696	0	0
2015_Sept_VesselA	2015_Sept_VesselA_KAST_1	VesselA	Mackerel	1350	NO_ESCAPE	0.586956522	0	0
2015_Sept_VesselA	2015_Sept_VesselA_KAST_1	VesselA	Mackerel	1360	NO_ESCAPE	0.591304348	0	0
2015_Sept_VesselA	2015_Sept_VesselA_KAST_1	VesselA	Mackerel	1370	NO_ESCAPE	0.595652174	0	0
2015_Sept_VesselA	2015_Sept_VesselA_KAST_1	VesselA	Mackerel	1380	NO_ESCAPE	0.6	0	0
2015_Sept_VesselA	2015_Sept_VesselA_KAST_1	VesselA	Mackerel	1390	NO_ESCAPE	0.604347826	0	0
2015_Sept_VesselA	2015_Sept_VesselA_KAST_1	VesselA	Mackerel	1400	NO_ESCAPE	0.608695652	0	0
2015_Sept_VesselA	2015_Sept_VesselA_KAST_1	VesselA	Mackerel	1410	NO_ESCAPE	0.613043478	0	0
2015_Sept_VesselA	2015_Sept_VesselA_KAST_1	VesselA	Mackerel	1420	NO_ESCAPE	0.617391304	0	0
2015_Sept_VesselA	2015_Sept_VesselA_KAST_1	VesselA	Mackerel	1430	NO_ESCAPE	0.62173913	0	0
2015_Sept_VesselA	2015_Sept_VesselA_KAST_1	VesselA	Mackerel	1440	NO_ESCAPE	0.626086957	0	0
2015_Sept_VesselA	2015_Sept_VesselA_KAST_1	VesselA	Mackerel	1450	NO_ESCAPE	0.630434783	0	0
2015_Sept_VesselA	2015_Sept_VesselA_KAST_1	VesselA	Mackerel	1460	NO_ESCAPE	0.634782609	0	0
2015_Sept_VesselA	2015_Sept_VesselA_KAST_1	VesselA	Mackerel	1470	NO_ESCAPE	0.639130435	0	0
2015_Sept_VesselA	2015_Sept_VesselA_KAST_1	VesselA	Mackerel	1480	NO_ESCAPE	0.643478261	0	0
2015_Sept_VesselA	2015_Sept_VesselA_KAST_1	VesselA	Mackerel	1490	NO_ESCAPE	0.647826087	0	0
2015_Sept_VesselA	2015_Sept_VesselA_KAST_1	VesselA	Mackerel	1500	NO_ESCAPE	0.652173913	0	0
2015_Sept_VesselA	2015_Sept_VesselA_KAST_1	VesselA	Mackerel	1510	ORDERLY	0.656521739	0	1
2015_Sept_VesselA	2015_Sept_VesselA_KAST_1	VesselA	Mackerel	1520	NO_ESCAPE	0.660869565	0	0
2015_Sept_VesselA	2015_Sept_VesselA_KAST_1	VesselA	Mackerel	1530	NO_ESCAPE	0.665217391	0	0
2015_Sept_VesselA	2015_Sept_VesselA_KAST_1	VesselA	Mackerel	1540	NO_ESCAPE	0.669565217	0	0
2015_Sept_VesselA	2015_Sept_VesselA_KAST_1	VesselA	Mackerel	1550	NO_ESCAPE	0.673913043	0	0
2015_Sept_VesselA	2015_Sept_VesselA_KAST_1	VesselA	Mackerel	1560	NO_ESCAPE	0.67826087	0	0
2015_Sept_VesselA	2015_Sept_VesselA_KAST_1	VesselA	Mackerel	1570	NO_ESCAPE	0.682608696	0	0
2015_Sept_VesselA	2015_Sept_VesselA_KAST_1	VesselA	Mackerel	1580	NO_ESCAPE	0.686956522	0	0
2015_Sept_VesselA	2015_Sept_VesselA_KAST_1	VesselA	Mackerel	1590	NO_ESCAPE	0.691304348	0	0
2015_Sept_VesselA	2015_Sept_VesselA_KAST_1	VesselA	Mackerel	1600	NO_ESCAPE	0.695652174	0	0
2015_Sept_VesselA	2015_Sept_VesselA_KAST_1	VesselA	Mackerel	1610	NO_ESCAPE	0.7	0	0
2015_Sept_VesselA	2015_Sept_VesselA_KAST_1	VesselA	Mackerel	1620	NO_ESCAPE	0.704347826	0	0
2015_Sept_VesselA	2015_Sept_VesselA_KAST_1	VesselA	Mackerel	1630	DISORDERLY	0.708695652	1	1
2015_Sept_VesselA	2015_Sept_VesselA_KAST_1	VesselA	Mackerel	1640	DISORDERLY	0.713043478	1	1
2015_Sept_VesselA	2015_Sept_VesselA_KAST_1	VesselA	Mackerel	1650	DISORDERLY	0.717391304	1	1
2015_Sept_VesselA	2015_Sept_VesselA_KAST_1	VesselA	Mackerel	1660	DISORDERLY	0.72173913	1	1
2015_Sept_VesselA	2015_Sept_VesselA_KAST_1	VesselA	Mackerel	1670	DISORDERLY	0.726086957	1	1
2015_Sept_VesselA	2015_Sept_VesselA_KAST_1	VesselA	Mackerel	1680	DISORDERLY	0.730434783	1	1
2015_Sept_VesselA	2015_Sept_VesselA_KAST_1	VesselA	Mackerel	1690	DISORDERLY	0.734782609	1	1
2015_Sept_VesselA	2015_Sept_VesselA_KAST_1	VesselA	Mackerel	1700	DISORDERLY	0.739130435	1	1
2015_Sept_VesselA	2015_Sept_VesselA_KAST_1	VesselA	Mackerel	1710	DISORDERLY	0.743478261	1	1
2015_Sept_VesselA	2015_Sept_VesselA_KAST_1	VesselA	Mackerel	1720	DISORDERLY	0.747826087	1	1
2015_Sept_VesselA	2015_Sept_VesselA_KAST_1	VesselA	Mackerel	1730	DISORDERLY	0.752173913	1	1
2015_Sept_VesselA	2015_Sept_VesselA_KAST_1	VesselA	Mackerel	1740	DISORDERLY	0.756521739	1	1
2015_Sept_VesselA	2015_Sept_VesselA_KAST_1	VesselA	Mackerel	1750	DISORDERLY	0.760869565	1	1
2015_Sept_VesselA	2015_Sept_VesselA_KAST_1	VesselA	Mackerel	1760	DISORDERLY	0.765217391	1	1
2015_Sept_VesselA	2015_Sept_VesselA_KAST_1	VesselA	Mackerel	1770	DISORDERLY	0.769565217	1	1
2015_Sept_VesselA	2015_Sept_VesselA_KAST_1	VesselA	Mackerel	1780	DISORDERLY	0.773913043	1	1
2015_Sept_VesselA	2015_Sept_VesselA_KAST_1	VesselA	Mackerel	1790	NOT_IN_VIEW	0.77826087	0	1
2015_Sept_VesselA	2015_Sept_VesselA_KAST_1	VesselA	Mackerel	1800	NOT_IN_VIEW	0.782608696	0	1
2015_Sept_VesselA	2015_Sept_VesselA_KAST_1	VesselA	Mackerel	1810	NOT_IN_VIEW	0.786956522	0	1
2015_Sept_VesselA	2015_Sept_VesselA_KAST_1	VesselA	Mackerel	1820	DISORDERLY	0.791304348	1	1
2015_Sept_VesselA	2015_Sept_VesselA_KAST_1	VesselA	Mackerel	1830	DISORDERLY	0.795652174	1	1
2015_Sept_VesselA	2015_Sept_VesselA_KAST_1	VesselA	Mackerel	1840	NO_ESCAPE	0.8	0	0
2015_Sept_VesselA	2015_Sept_VesselA_KAST_1	VesselA	Mackerel	1850	NO_ESCAPE	0.804347826	0	0
2015_Sept_VesselA	2015_Sept_VesselA_KAST_1	VesselA	Mackerel	1860	NO_ESCAPE	0.808695652	0	0
2015_Sept_VesselA	2015_Sept_VesselA_KAST_1	VesselA	Mackerel	1870	NO_ESCAPE	0.813043478	0	0
2015_Sept_VesselA	2015_Sept_VesselA_KAST_1	VesselA	Mackerel	1880	DISORDERLY	0.817391304	1	1
2015_Sept_VesselA	2015_Sept_VesselA_KAST_1	VesselA	Mackerel	1890	DISORDERLY	0.82173913	1	1
2015_Sept_VesselA	2015_Sept_VesselA_KAST_1	VesselA	Mackerel	1900	DISORDERLY	0.826086957	1	1
2015_Sept_VesselA	2015_Sept_VesselA_KAST_1	VesselA	Mackerel	1910	NOT_IN_VIEW	0.830434783	0	1
2015_Sept_VesselA	2015_Sept_VesselA_KAST_1	VesselA	Mackerel	1920	NOT_IN_VIEW	0.834782609	0	1
2015_Sept_VesselA	2015_Sept_VesselA_KAST_1	VesselA	Mackerel	1930	NOT_IN_VIEW	0.839130435	0	1
2015_Sept_VesselA	2015_Sept_VesselA_KAST_1	VesselA	Mackerel	1940	NOT_IN_VIEW	0.843478261	0	1
2015_Sept_VesselA	2015_Sept_VesselA_KAST_1	VesselA	Mackerel	1950	NOT_IN_VIEW	0.847826087	0	1
2015_Sept_VesselA	2015_Sept_VesselA_KAST_1	VesselA	Mackerel	1960	NOT_IN_VIEW	0.852173913	0	1
2015_Sept_VesselA	2015_Sept_VesselA_KAST_1	VesselA	Mackerel	1970	NOT_IN_VIEW	0.856521739	0	1
2015_Sept_VesselA	2015_Sept_VesselA_KAST_1	VesselA	Mackerel	1980	NOT_IN_VIEW	0.860869565	0	1
2015_Sept_VesselA	2015_Sept_VesselA_KAST_1	VesselA	Mackerel	1990	NOT_IN_VIEW	0.865217391	0	1
2015_Sept_VesselA	2015_Sept_VesselA_KAST_1	VesselA	Mackerel	2000	NOT_IN_VIEW	0.869565217	0	1
2015_Sept_VesselA	2015_Sept_VesselA_KAST_1	VesselA	Mackerel	2010	NOT_IN_VIEW	0.873913043	0	1
2015_Sept_VesselA	2015_Sept_VesselA_KAST_1	VesselA	Mackerel	2020	NOT_IN_VIEW	0.87826087	0	1
2015_Sept_VesselA	2015_Sept_VesselA_KAST_1	VesselA	Mackerel	2030	NOT_IN_VIEW	0.882608696	0	1
2015_Sept_VesselA	2015_Sept_VesselA_KAST_1	VesselA	Mackerel	2040	NOT_IN_VIEW	0.886956522	0	1
2015_Sept_VesselA	2015_Sept_VesselA_KAST_1	VesselA	Mackerel	2050	NOT_IN_VIEW	0.891304348	0	1
2015_Sept_VesselA	2015_Sept_VesselA_KAST_1	VesselA	Mackerel	2060	NOT_IN_VIEW	0.895652174	0	1
2015_Sept_VesselA	2015_Sept_VesselA_KAST_1	VesselA	Mackerel	2070	NOT_IN_VIEW	0.9	0	1
2015_Sept_VesselA	2015_Sept_VesselA_KAST_1	VesselA	Mackerel	2080	NOT_IN_VIEW	0.904347826	0	1
2015_Sept_VesselA	2015_Sept_VesselA_KAST_1	VesselA	Mackerel	2090	NOT_IN_VIEW	0.908695652	0	1
2015_Sept_VesselA	2015_Sept_VesselA_KAST_1	VesselA	Mackerel	2100	NOT_IN_VIEW	0.913043478	0	1
2015_Sept_VesselA	2015_Sept_VesselA_KAST_1	VesselA	Mackerel	2110	NOT_IN_VIEW	0.917391304	0	1
2015_Sept_VesselA	2015_Sept_VesselA_KAST_1	VesselA	Mackerel	2120	NOT_IN_VIEW	0.92173913	0	1
2015_Sept_VesselA	2015_Sept_VesselA_KAST_1	VesselA	Mackerel	2130	NOT_IN_VIEW	0.926086957	0	1
2015_Sept_VesselA	2015_Sept_VesselA_KAST_1	VesselA	Mackerel	2140	NOT_IN_VIEW	0.930434783	0	1
2015_Sept_VesselA	2015_Sept_VesselA_KAST_1	VesselA	Mackerel	2150	NOT_IN_VIEW	0.934782609	0	1
2015_Sept_VesselA	2015_Sept_VesselA_KAST_1	VesselA	Mackerel	2160	NOT_IN_VIEW	0.939130435	0	1
2015_Sept_VesselA	2015_Sept_VesselA_KAST_1	VesselA	Mackerel	2170	NOT_IN_VIEW	0.943478261	0	1
2015_Sept_VesselA	2015_Sept_VesselA_KAST_1	VesselA	Mackerel	2180	NOT_IN_VIEW	0.947826087	0	1
2015_Sept_VesselA	2015_Sept_VesselA_KAST_1	VesselA	Mackerel	2190	NOT_IN_VIEW	0.952173913	0	1
2015_Sept_VesselA	2015_Sept_VesselA_KAST_1	VesselA	Mackerel	2200	NOT_IN_VIEW	0.956521739	0	1
2015_Sept_VesselA	2015_Sept_VesselA_KAST_1	VesselA	Mackerel	2210	NOT_IN_VIEW	0.960869565	0	1
2015_Sept_VesselA	2015_Sept_VesselA_KAST_1	VesselA	Mackerel	2220	NOT_IN_VIEW	0.965217391	0	1
2015_Sept_VesselA	2015_Sept_VesselA_KAST_1	VesselA	Mackerel	2230	NOT_IN_VIEW	0.969565217	0	1
2015_Sept_VesselA	2015_Sept_VesselA_KAST_1	VesselA	Mackerel	2240	NOT_IN_VIEW	0.973913043	0	1
2015_Sept_VesselA	2015_Sept_VesselA_KAST_1	VesselA	Mackerel	2250	NOT_IN_VIEW	0.97826087	0	1
2015_Sept_VesselA	2015_Sept_VesselA_KAST_1	VesselA	Mackerel	2260	NOT_IN_VIEW	0.982608696	0	1
2015_Sept_VesselA	2015_Sept_VesselA_KAST_1	VesselA	Mackerel	2270	NOT_IN_VIEW	0.986956522	0	1
2015_Sept_VesselA	2015_Sept_VesselA_KAST_1	VesselA	Mackerel	2280	NOT_IN_VIEW	0.991304348	0	1
2015_Sept_VesselA	2015_Sept_VesselA_KAST_1	VesselA	Mackerel	2290	NOT_IN_VIEW	0.995652174	0	1
2015_Sept_VesselA	2015_Sept_VesselA_KAST_1	VesselA	Mackerel	2300	NOT_IN_VIEW	1	0	1
2015_Sept_VesselA	2015_Sept_VesselA_KAST_2	VesselA	Mackerel	0	NOT_IN_VIEW	0	0	1
2015_Sept_VesselA	2015_Sept_VesselA_KAST_2	VesselA	Mackerel	10	NO_ESCAPE	0.004672897	0	0
2015_Sept_VesselA	2015_Sept_VesselA_KAST_2	VesselA	Mackerel	20	NO_ESCAPE	0.009345794	0	0
2015_Sept_VesselA	2015_Sept_VesselA_KAST_2	VesselA	Mackerel	30	NO_ESCAPE	0.014018692	0	0
2015_Sept_VesselA	2015_Sept_VesselA_KAST_2	VesselA	Mackerel	40	NO_ESCAPE	0.018691589	0	0
2015_Sept_VesselA	2015_Sept_VesselA_KAST_2	VesselA	Mackerel	50	NO_ESCAPE	0.023364486	0	0
2015_Sept_VesselA	2015_Sept_VesselA_KAST_2	VesselA	Mackerel	60	NO_ESCAPE	0.028037383	0	0
2015_Sept_VesselA	2015_Sept_VesselA_KAST_2	VesselA	Mackerel	70	NO_ESCAPE	0.03271028	0	0
2015_Sept_VesselA	2015_Sept_VesselA_KAST_2	VesselA	Mackerel	80	NO_ESCAPE	0.037383178	0	0
2015_Sept_VesselA	2015_Sept_VesselA_KAST_2	VesselA	Mackerel	90	NO_ESCAPE	0.042056075	0	0
2015_Sept_VesselA	2015_Sept_VesselA_KAST_2	VesselA	Mackerel	100	NO_ESCAPE	0.046728972	0	0
2015_Sept_VesselA	2015_Sept_VesselA_KAST_2	VesselA	Mackerel	110	NO_ESCAPE	0.051401869	0	0
2015_Sept_VesselA	2015_Sept_VesselA_KAST_2	VesselA	Mackerel	120	NO_ESCAPE	0.056074766	0	0
2015_Sept_VesselA	2015_Sept_VesselA_KAST_2	VesselA	Mackerel	130	NO_ESCAPE	0.060747664	0	0
2015_Sept_VesselA	2015_Sept_VesselA_KAST_2	VesselA	Mackerel	140	NO_ESCAPE	0.065420561	0	0
2015_Sept_VesselA	2015_Sept_VesselA_KAST_2	VesselA	Mackerel	150	NO_ESCAPE	0.070093458	0	0
2015_Sept_VesselA	2015_Sept_VesselA_KAST_2	VesselA	Mackerel	160	NO_ESCAPE	0.074766355	0	0
2015_Sept_VesselA	2015_Sept_VesselA_KAST_2	VesselA	Mackerel	170	NO_ESCAPE	0.079439252	0	0
2015_Sept_VesselA	2015_Sept_VesselA_KAST_2	VesselA	Mackerel	180	NO_ESCAPE	0.08411215	0	0
2015_Sept_VesselA	2015_Sept_VesselA_KAST_2	VesselA	Mackerel	190	NO_ESCAPE	0.088785047	0	0
2015_Sept_VesselA	2015_Sept_VesselA_KAST_2	VesselA	Mackerel	200	NO_ESCAPE	0.093457944	0	0
2015_Sept_VesselA	2015_Sept_VesselA_KAST_2	VesselA	Mackerel	210	NO_ESCAPE	0.098130841	0	0
2015_Sept_VesselA	2015_Sept_VesselA_KAST_2	VesselA	Mackerel	220	NO_ESCAPE	0.102803738	0	0
2015_Sept_VesselA	2015_Sept_VesselA_KAST_2	VesselA	Mackerel	230	NO_ESCAPE	0.107476636	0	0
2015_Sept_VesselA	2015_Sept_VesselA_KAST_2	VesselA	Mackerel	240	NO_ESCAPE	0.112149533	0	0
2015_Sept_VesselA	2015_Sept_VesselA_KAST_2	VesselA	Mackerel	250	NO_ESCAPE	0.11682243	0	0
2015_Sept_VesselA	2015_Sept_VesselA_KAST_2	VesselA	Mackerel	260	NO_ESCAPE	0.121495327	0	0
2015_Sept_VesselA	2015_Sept_VesselA_KAST_2	VesselA	Mackerel	270	NO_ESCAPE	0.126168224	0	0
2015_Sept_VesselA	2015_Sept_VesselA_KAST_2	VesselA	Mackerel	280	NO_ESCAPE	0.130841121	0	0
2015_Sept_VesselA	2015_Sept_VesselA_KAST_2	VesselA	Mackerel	290	NO_ESCAPE	0.135514019	0	0
2015_Sept_VesselA	2015_Sept_VesselA_KAST_2	VesselA	Mackerel	300	NO_ESCAPE	0.140186916	0	0
2015_Sept_VesselA	2015_Sept_VesselA_KAST_2	VesselA	Mackerel	310	NO_ESCAPE	0.144859813	0	0
2015_Sept_VesselA	2015_Sept_VesselA_KAST_2	VesselA	Mackerel	320	NO_ESCAPE	0.14953271	0	0
2015_Sept_VesselA	2015_Sept_VesselA_KAST_2	VesselA	Mackerel	330	NO_ESCAPE	0.154205607	0	0
2015_Sept_VesselA	2015_Sept_VesselA_KAST_2	VesselA	Mackerel	340	NO_ESCAPE	0.158878505	0	0
2015_Sept_VesselA	2015_Sept_VesselA_KAST_2	VesselA	Mackerel	350	NO_ESCAPE	0.163551402	0	0
2015_Sept_VesselA	2015_Sept_VesselA_KAST_2	VesselA	Mackerel	360	NO_ESCAPE	0.168224299	0	0
2015_Sept_VesselA	2015_Sept_VesselA_KAST_2	VesselA	Mackerel	370	NO_ESCAPE	0.172897196	0	0
2015_Sept_VesselA	2015_Sept_VesselA_KAST_2	VesselA	Mackerel	380	NO_ESCAPE	0.177570093	0	0
2015_Sept_VesselA	2015_Sept_VesselA_KAST_2	VesselA	Mackerel	390	NO_ESCAPE	0.182242991	0	0
2015_Sept_VesselA	2015_Sept_VesselA_KAST_2	VesselA	Mackerel	400	NO_ESCAPE	0.186915888	0	0
2015_Sept_VesselA	2015_Sept_VesselA_KAST_2	VesselA	Mackerel	410	NO_ESCAPE	0.191588785	0	0
2015_Sept_VesselA	2015_Sept_VesselA_KAST_2	VesselA	Mackerel	420	NO_ESCAPE	0.196261682	0	0
2015_Sept_VesselA	2015_Sept_VesselA_KAST_2	VesselA	Mackerel	430	NO_ESCAPE	0.200934579	0	0
2015_Sept_VesselA	2015_Sept_VesselA_KAST_2	VesselA	Mackerel	440	NO_ESCAPE	0.205607477	0	0
2015_Sept_VesselA	2015_Sept_VesselA_KAST_2	VesselA	Mackerel	450	NO_ESCAPE	0.210280374	0	0
2015_Sept_VesselA	2015_Sept_VesselA_KAST_2	VesselA	Mackerel	460	NO_ESCAPE	0.214953271	0	0
2015_Sept_VesselA	2015_Sept_VesselA_KAST_2	VesselA	Mackerel	470	NO_ESCAPE	0.219626168	0	0
2015_Sept_VesselA	2015_Sept_VesselA_KAST_2	VesselA	Mackerel	480	NO_ESCAPE	0.224299065	0	0
2015_Sept_VesselA	2015_Sept_VesselA_KAST_2	VesselA	Mackerel	490	NO_ESCAPE	0.228971963	0	0
2015_Sept_VesselA	2015_Sept_VesselA_KAST_2	VesselA	Mackerel	500	NO_ESCAPE	0.23364486	0	0
2015_Sept_VesselA	2015_Sept_VesselA_KAST_2	VesselA	Mackerel	510	NO_ESCAPE	0.238317757	0	0
2015_Sept_VesselA	2015_Sept_VesselA_KAST_2	VesselA	Mackerel	520	NO_ESCAPE	0.242990654	0	0
2015_Sept_VesselA	2015_Sept_VesselA_KAST_2	VesselA	Mackerel	530	NO_ESCAPE	0.247663551	0	0
2015_Sept_VesselA	2015_Sept_VesselA_KAST_2	VesselA	Mackerel	540	NO_ESCAPE	0.252336449	0	0
2015_Sept_VesselA	2015_Sept_VesselA_KAST_2	VesselA	Mackerel	550	NO_ESCAPE	0.257009346	0	0
2015_Sept_VesselA	2015_Sept_VesselA_KAST_2	VesselA	Mackerel	560	NO_ESCAPE	0.261682243	0	0
2015_Sept_VesselA	2015_Sept_VesselA_KAST_2	VesselA	Mackerel	570	NO_ESCAPE	0.26635514	0	0
2015_Sept_VesselA	2015_Sept_VesselA_KAST_2	VesselA	Mackerel	580	NO_ESCAPE	0.271028037	0	0
2015_Sept_VesselA	2015_Sept_VesselA_KAST_2	VesselA	Mackerel	590	NO_ESCAPE	0.275700935	0	0
2015_Sept_VesselA	2015_Sept_VesselA_KAST_2	VesselA	Mackerel	600	NO_ESCAPE	0.280373832	0	0
2015_Sept_VesselA	2015_Sept_VesselA_KAST_2	VesselA	Mackerel	610	NO_ESCAPE	0.285046729	0	0
2015_Sept_VesselA	2015_Sept_VesselA_KAST_2	VesselA	Mackerel	620	NO_ESCAPE	0.289719626	0	0
2015_Sept_VesselA	2015_Sept_VesselA_KAST_2	VesselA	Mackerel	630	NO_ESCAPE	0.294392523	0	0
2015_Sept_VesselA	2015_Sept_VesselA_KAST_2	VesselA	Mackerel	640	NO_ESCAPE	0.299065421	0	0
2015_Sept_VesselA	2015_Sept_VesselA_KAST_2	VesselA	Mackerel	650	NO_ESCAPE	0.303738318	0	0
2015_Sept_VesselA	2015_Sept_VesselA_KAST_2	VesselA	Mackerel	660	NO_ESCAPE	0.308411215	0	0
2015_Sept_VesselA	2015_Sept_VesselA_KAST_2	VesselA	Mackerel	670	NO_ESCAPE	0.313084112	0	0
2015_Sept_VesselA	2015_Sept_VesselA_KAST_2	VesselA	Mackerel	680	NO_ESCAPE	0.317757009	0	0
2015_Sept_VesselA	2015_Sept_VesselA_KAST_2	VesselA	Mackerel	690	NO_ESCAPE	0.322429907	0	0
2015_Sept_VesselA	2015_Sept_VesselA_KAST_2	VesselA	Mackerel	700	NO_ESCAPE	0.327102804	0	0
2015_Sept_VesselA	2015_Sept_VesselA_KAST_2	VesselA	Mackerel	710	NO_ESCAPE	0.331775701	0	0
2015_Sept_VesselA	2015_Sept_VesselA_KAST_2	VesselA	Mackerel	720	NO_ESCAPE	0.336448598	0	0
2015_Sept_VesselA	2015_Sept_VesselA_KAST_2	VesselA	Mackerel	730	NO_ESCAPE	0.341121495	0	0
2015_Sept_VesselA	2015_Sept_VesselA_KAST_2	VesselA	Mackerel	740	NO_ESCAPE	0.345794393	0	0
2015_Sept_VesselA	2015_Sept_VesselA_KAST_2	VesselA	Mackerel	750	NO_ESCAPE	0.35046729	0	0
2015_Sept_VesselA	2015_Sept_VesselA_KAST_2	VesselA	Mackerel	760	NO_ESCAPE	0.355140187	0	0
2015_Sept_VesselA	2015_Sept_VesselA_KAST_2	VesselA	Mackerel	770	NO_ESCAPE	0.359813084	0	0
2015_Sept_VesselA	2015_Sept_VesselA_KAST_2	VesselA	Mackerel	780	NO_ESCAPE	0.364485981	0	0
2015_Sept_VesselA	2015_Sept_VesselA_KAST_2	VesselA	Mackerel	790	NO_ESCAPE	0.369158879	0	0
2015_Sept_VesselA	2015_Sept_VesselA_KAST_2	VesselA	Mackerel	800	NO_ESCAPE	0.373831776	0	0
2015_Sept_VesselA	2015_Sept_VesselA_KAST_2	VesselA	Mackerel	810	NO_ESCAPE	0.378504673	0	0
2015_Sept_VesselA	2015_Sept_VesselA_KAST_2	VesselA	Mackerel	820	NO_ESCAPE	0.38317757	0	0
2015_Sept_VesselA	2015_Sept_VesselA_KAST_2	VesselA	Mackerel	830	NO_ESCAPE	0.387850467	0	0
2015_Sept_VesselA	2015_Sept_VesselA_KAST_2	VesselA	Mackerel	840	NO_ESCAPE	0.392523364	0	0
2015_Sept_VesselA	2015_Sept_VesselA_KAST_2	VesselA	Mackerel	850	NO_ESCAPE	0.397196262	0	0
2015_Sept_VesselA	2015_Sept_VesselA_KAST_2	VesselA	Mackerel	860	NO_ESCAPE	0.401869159	0	0
2015_Sept_VesselA	2015_Sept_VesselA_KAST_2	VesselA	Mackerel	870	NO_ESCAPE	0.406542056	0	0
2015_Sept_VesselA	2015_Sept_VesselA_KAST_2	VesselA	Mackerel	880	NO_ESCAPE	0.411214953	0	0
2015_Sept_VesselA	2015_Sept_VesselA_KAST_2	VesselA	Mackerel	890	NO_ESCAPE	0.41588785	0	0
2015_Sept_VesselA	2015_Sept_VesselA_KAST_2	VesselA	Mackerel	900	NO_ESCAPE	0.420560748	0	0
2015_Sept_VesselA	2015_Sept_VesselA_KAST_2	VesselA	Mackerel	910	NO_ESCAPE	0.425233645	0	0
2015_Sept_VesselA	2015_Sept_VesselA_KAST_2	VesselA	Mackerel	920	NO_ESCAPE	0.429906542	0	0
2015_Sept_VesselA	2015_Sept_VesselA_KAST_2	VesselA	Mackerel	930	NO_ESCAPE	0.434579439	0	0
2015_Sept_VesselA	2015_Sept_VesselA_KAST_2	VesselA	Mackerel	940	NO_ESCAPE	0.439252336	0	0
2015_Sept_VesselA	2015_Sept_VesselA_KAST_2	VesselA	Mackerel	950	NO_ESCAPE	0.443925234	0	0
2015_Sept_VesselA	2015_Sept_VesselA_KAST_2	VesselA	Mackerel	960	NO_ESCAPE	0.448598131	0	0
2015_Sept_VesselA	2015_Sept_VesselA_KAST_2	VesselA	Mackerel	970	NO_ESCAPE	0.453271028	0	0
2015_Sept_VesselA	2015_Sept_VesselA_KAST_2	VesselA	Mackerel	980	NO_ESCAPE	0.457943925	0	0
2015_Sept_VesselA	2015_Sept_VesselA_KAST_2	VesselA	Mackerel	990	NO_ESCAPE	0.462616822	0	0
2015_Sept_VesselA	2015_Sept_VesselA_KAST_2	VesselA	Mackerel	1000	NO_ESCAPE	0.46728972	0	0
2015_Sept_VesselA	2015_Sept_VesselA_KAST_2	VesselA	Mackerel	1010	NO_ESCAPE	0.471962617	0	0
2015_Sept_VesselA	2015_Sept_VesselA_KAST_2	VesselA	Mackerel	1020	NO_ESCAPE	0.476635514	0	0
2015_Sept_VesselA	2015_Sept_VesselA_KAST_2	VesselA	Mackerel	1030	NO_ESCAPE	0.481308411	0	0
2015_Sept_VesselA	2015_Sept_VesselA_KAST_2	VesselA	Mackerel	1040	NO_ESCAPE	0.485981308	0	0
2015_Sept_VesselA	2015_Sept_VesselA_KAST_2	VesselA	Mackerel	1050	NO_ESCAPE	0.490654206	0	0
2015_Sept_VesselA	2015_Sept_VesselA_KAST_2	VesselA	Mackerel	1060	NO_ESCAPE	0.495327103	0	0
2015_Sept_VesselA	2015_Sept_VesselA_KAST_2	VesselA	Mackerel	1070	NO_ESCAPE	0.5	0	0
2015_Sept_VesselA	2015_Sept_VesselA_KAST_2	VesselA	Mackerel	1080	NO_ESCAPE	0.504672897	0	0
2015_Sept_VesselA	2015_Sept_VesselA_KAST_2	VesselA	Mackerel	1090	NO_ESCAPE	0.509345794	0	0
2015_Sept_VesselA	2015_Sept_VesselA_KAST_2	VesselA	Mackerel	1100	NO_ESCAPE	0.514018692	0	0
2015_Sept_VesselA	2015_Sept_VesselA_KAST_2	VesselA	Mackerel	1110	NO_ESCAPE	0.518691589	0	0
2015_Sept_VesselA	2015_Sept_VesselA_KAST_2	VesselA	Mackerel	1120	NO_ESCAPE	0.523364486	0	0
2015_Sept_VesselA	2015_Sept_VesselA_KAST_2	VesselA	Mackerel	1130	NO_ESCAPE	0.528037383	0	0
2015_Sept_VesselA	2015_Sept_VesselA_KAST_2	VesselA	Mackerel	1140	NO_ESCAPE	0.53271028	0	0
2015_Sept_VesselA	2015_Sept_VesselA_KAST_2	VesselA	Mackerel	1150	NO_ESCAPE	0.537383178	0	0
2015_Sept_VesselA	2015_Sept_VesselA_KAST_2	VesselA	Mackerel	1160	NO_ESCAPE	0.542056075	0	0
2015_Sept_VesselA	2015_Sept_VesselA_KAST_2	VesselA	Mackerel	1170	NO_ESCAPE	0.546728972	0	0
2015_Sept_VesselA	2015_Sept_VesselA_KAST_2	VesselA	Mackerel	1180	NO_ESCAPE	0.551401869	0	0
2015_Sept_VesselA	2015_Sept_VesselA_KAST_2	VesselA	Mackerel	1190	NO_ESCAPE	0.556074766	0	0
2015_Sept_VesselA	2015_Sept_VesselA_KAST_2	VesselA	Mackerel	1200	NO_ESCAPE	0.560747664	0	0
2015_Sept_VesselA	2015_Sept_VesselA_KAST_2	VesselA	Mackerel	1210	NO_ESCAPE	0.565420561	0	0
2015_Sept_VesselA	2015_Sept_VesselA_KAST_2	VesselA	Mackerel	1220	NO_ESCAPE	0.570093458	0	0
2015_Sept_VesselA	2015_Sept_VesselA_KAST_2	VesselA	Mackerel	1230	NO_ESCAPE	0.574766355	0	0
2015_Sept_VesselA	2015_Sept_VesselA_KAST_2	VesselA	Mackerel	1240	NO_ESCAPE	0.579439252	0	0
2015_Sept_VesselA	2015_Sept_VesselA_KAST_2	VesselA	Mackerel	1250	NO_ESCAPE	0.58411215	0	0
2015_Sept_VesselA	2015_Sept_VesselA_KAST_2	VesselA	Mackerel	1260	NO_ESCAPE	0.588785047	0	0
2015_Sept_VesselA	2015_Sept_VesselA_KAST_2	VesselA	Mackerel	1270	NO_ESCAPE	0.593457944	0	0
2015_Sept_VesselA	2015_Sept_VesselA_KAST_2	VesselA	Mackerel	1280	NO_ESCAPE	0.598130841	0	0
2015_Sept_VesselA	2015_Sept_VesselA_KAST_2	VesselA	Mackerel	1290	NO_ESCAPE	0.602803738	0	0
2015_Sept_VesselA	2015_Sept_VesselA_KAST_2	VesselA	Mackerel	1300	NO_ESCAPE	0.607476636	0	0
2015_Sept_VesselA	2015_Sept_VesselA_KAST_2	VesselA	Mackerel	1310	NO_ESCAPE	0.612149533	0	0
2015_Sept_VesselA	2015_Sept_VesselA_KAST_2	VesselA	Mackerel	1320	NO_ESCAPE	0.61682243	0	0
2015_Sept_VesselA	2015_Sept_VesselA_KAST_2	VesselA	Mackerel	1330	NO_ESCAPE	0.621495327	0	0
2015_Sept_VesselA	2015_Sept_VesselA_KAST_2	VesselA	Mackerel	1340	NO_ESCAPE	0.626168224	0	0
2015_Sept_VesselA	2015_Sept_VesselA_KAST_2	VesselA	Mackerel	1350	NO_ESCAPE	0.630841121	0	0
2015_Sept_VesselA	2015_Sept_VesselA_KAST_2	VesselA	Mackerel	1360	NO_ESCAPE	0.635514019	0	0
2015_Sept_VesselA	2015_Sept_VesselA_KAST_2	VesselA	Mackerel	1370	NO_ESCAPE	0.640186916	0	0
2015_Sept_VesselA	2015_Sept_VesselA_KAST_2	VesselA	Mackerel	1380	NO_ESCAPE	0.644859813	0	0
2015_Sept_VesselA	2015_Sept_VesselA_KAST_2	VesselA	Mackerel	1390	NO_ESCAPE	0.64953271	0	0
2015_Sept_VesselA	2015_Sept_VesselA_KAST_2	VesselA	Mackerel	1400	NO_ESCAPE	0.654205607	0	0
2015_Sept_VesselA	2015_Sept_VesselA_KAST_2	VesselA	Mackerel	1410	NO_ESCAPE	0.658878505	0	0
2015_Sept_VesselA	2015_Sept_VesselA_KAST_2	VesselA	Mackerel	1420	NO_ESCAPE	0.663551402	0	0
2015_Sept_VesselA	2015_Sept_VesselA_KAST_2	VesselA	Mackerel	1430	NO_ESCAPE	0.668224299	0	0
2015_Sept_VesselA	2015_Sept_VesselA_KAST_2	VesselA	Mackerel	1440	NO_ESCAPE	0.672897196	0	0
2015_Sept_VesselA	2015_Sept_VesselA_KAST_2	VesselA	Mackerel	1450	NO_ESCAPE	0.677570093	0	0
2015_Sept_VesselA	2015_Sept_VesselA_KAST_2	VesselA	Mackerel	1460	NO_ESCAPE	0.682242991	0	0
2015_Sept_VesselA	2015_Sept_VesselA_KAST_2	VesselA	Mackerel	1470	NO_ESCAPE	0.686915888	0	0
2015_Sept_VesselA	2015_Sept_VesselA_KAST_2	VesselA	Mackerel	1480	NO_ESCAPE	0.691588785	0	0
2015_Sept_VesselA	2015_Sept_VesselA_KAST_2	VesselA	Mackerel	1490	NO_ESCAPE	0.696261682	0	0
2015_Sept_VesselA	2015_Sept_VesselA_KAST_2	VesselA	Mackerel	1500	NO_ESCAPE	0.700934579	0	0
2015_Sept_VesselA	2015_Sept_VesselA_KAST_2	VesselA	Mackerel	1510	NO_ESCAPE	0.705607477	0	0
2015_Sept_VesselA	2015_Sept_VesselA_KAST_2	VesselA	Mackerel	1520	NO_ESCAPE	0.710280374	0	0
2015_Sept_VesselA	2015_Sept_VesselA_KAST_2	VesselA	Mackerel	1530	NO_ESCAPE	0.714953271	0	0
2015_Sept_VesselA	2015_Sept_VesselA_KAST_2	VesselA	Mackerel	1540	NO_ESCAPE	0.719626168	0	0
2015_Sept_VesselA	2015_Sept_VesselA_KAST_2	VesselA	Mackerel	1550	NO_ESCAPE	0.724299065	0	0
2015_Sept_VesselA	2015_Sept_VesselA_KAST_2	VesselA	Mackerel	1560	NO_ESCAPE	0.728971963	0	0
2015_Sept_VesselA	2015_Sept_VesselA_KAST_2	VesselA	Mackerel	1570	NO_ESCAPE	0.73364486	0	0
2015_Sept_VesselA	2015_Sept_VesselA_KAST_2	VesselA	Mackerel	1580	ORDERLY	0.738317757	0	1
2015_Sept_VesselA	2015_Sept_VesselA_KAST_2	VesselA	Mackerel	1590	DISORDERLY	0.742990654	1	1
2015_Sept_VesselA	2015_Sept_VesselA_KAST_2	VesselA	Mackerel	1600	NO_ESCAPE	0.747663551	0	0
2015_Sept_VesselA	2015_Sept_VesselA_KAST_2	VesselA	Mackerel	1610	NO_ESCAPE	0.752336449	0	0
2015_Sept_VesselA	2015_Sept_VesselA_KAST_2	VesselA	Mackerel	1620	ORDERLY	0.757009346	0	1
2015_Sept_VesselA	2015_Sept_VesselA_KAST_2	VesselA	Mackerel	1630	ORDERLY	0.761682243	0	1
2015_Sept_VesselA	2015_Sept_VesselA_KAST_2	VesselA	Mackerel	1640	ORDERLY	0.76635514	0	1
2015_Sept_VesselA	2015_Sept_VesselA_KAST_2	VesselA	Mackerel	1650	DISORDERLY	0.771028037	1	1
2015_Sept_VesselA	2015_Sept_VesselA_KAST_2	VesselA	Mackerel	1660	ORDERLY	0.775700935	0	1
2015_Sept_VesselA	2015_Sept_VesselA_KAST_2	VesselA	Mackerel	1670	DISORDERLY	0.780373832	1	1
2015_Sept_VesselA	2015_Sept_VesselA_KAST_2	VesselA	Mackerel	1680	DISORDERLY	0.785046729	1	1
2015_Sept_VesselA	2015_Sept_VesselA_KAST_2	VesselA	Mackerel	1690	DISORDERLY	0.789719626	1	1
2015_Sept_VesselA	2015_Sept_VesselA_KAST_2	VesselA	Mackerel	1700	DISORDERLY	0.794392523	1	1
2015_Sept_VesselA	2015_Sept_VesselA_KAST_2	VesselA	Mackerel	1710	DISORDERLY	0.799065421	1	1
2015_Sept_VesselA	2015_Sept_VesselA_KAST_2	VesselA	Mackerel	1720	DISORDERLY	0.803738318	1	1
2015_Sept_VesselA	2015_Sept_VesselA_KAST_2	VesselA	Mackerel	1730	DISORDERLY	0.808411215	1	1
2015_Sept_VesselA	2015_Sept_VesselA_KAST_2	VesselA	Mackerel	1740	DISORDERLY	0.813084112	1	1
2015_Sept_VesselA	2015_Sept_VesselA_KAST_2	VesselA	Mackerel	1750	DISORDERLY	0.817757009	1	1
2015_Sept_VesselA	2015_Sept_VesselA_KAST_2	VesselA	Mackerel	1760	DISORDERLY	0.822429907	1	1
2015_Sept_VesselA	2015_Sept_VesselA_KAST_2	VesselA	Mackerel	1770	DISORDERLY	0.827102804	1	1
2015_Sept_VesselA	2015_Sept_VesselA_KAST_2	VesselA	Mackerel	1780	DISORDERLY	0.831775701	1	1
2015_Sept_VesselA	2015_Sept_VesselA_KAST_2	VesselA	Mackerel	1790	DISORDERLY	0.836448598	1	1
2015_Sept_VesselA	2015_Sept_VesselA_KAST_2	VesselA	Mackerel	1800	DISORDERLY	0.841121495	1	1
2015_Sept_VesselA	2015_Sept_VesselA_KAST_2	VesselA	Mackerel	1810	DISORDERLY	0.845794393	1	1
2015_Sept_VesselA	2015_Sept_VesselA_KAST_2	VesselA	Mackerel	1820	DISORDERLY	0.85046729	1	1
2015_Sept_VesselA	2015_Sept_VesselA_KAST_2	VesselA	Mackerel	1830	DISORDERLY	0.855140187	1	1
2015_Sept_VesselA	2015_Sept_VesselA_KAST_2	VesselA	Mackerel	1840	DISORDERLY	0.859813084	1	1
2015_Sept_VesselA	2015_Sept_VesselA_KAST_2	VesselA	Mackerel	1850	DISORDERLY	0.864485981	1	1
2015_Sept_VesselA	2015_Sept_VesselA_KAST_2	VesselA	Mackerel	1860	DISORDERLY	0.869158879	1	1
2015_Sept_VesselA	2015_Sept_VesselA_KAST_2	VesselA	Mackerel	1870	DISORDERLY	0.873831776	1	1
2015_Sept_VesselA	2015_Sept_VesselA_KAST_2	VesselA	Mackerel	1880	DISORDERLY	0.878504673	1	1
2015_Sept_VesselA	2015_Sept_VesselA_KAST_2	VesselA	Mackerel	1890	DISORDERLY	0.88317757	1	1
2015_Sept_VesselA	2015_Sept_VesselA_KAST_2	VesselA	Mackerel	1900	DISORDERLY	0.887850467	1	1
2015_Sept_VesselA	2015_Sept_VesselA_KAST_2	VesselA	Mackerel	1910	NOT_IN_VIEW	0.892523364	0	1
2015_Sept_VesselA	2015_Sept_VesselA_KAST_2	VesselA	Mackerel	1920	NOT_IN_VIEW	0.897196262	0	1
2015_Sept_VesselA	2015_Sept_VesselA_KAST_2	VesselA	Mackerel	1930	NOT_IN_VIEW	0.901869159	0	1
2015_Sept_VesselA	2015_Sept_VesselA_KAST_2	VesselA	Mackerel	1940	NOT_IN_VIEW	0.906542056	0	1
2015_Sept_VesselA	2015_Sept_VesselA_KAST_2	VesselA	Mackerel	1950	DISORDERLY	0.911214953	1	1
2015_Sept_VesselA	2015_Sept_VesselA_KAST_2	VesselA	Mackerel	1960	DISORDERLY	0.91588785	1	1
2015_Sept_VesselA	2015_Sept_VesselA_KAST_2	VesselA	Mackerel	1970	DISORDERLY	0.920560748	1	1
2015_Sept_VesselA	2015_Sept_VesselA_KAST_2	VesselA	Mackerel	1980	DISORDERLY	0.925233645	1	1
2015_Sept_VesselA	2015_Sept_VesselA_KAST_2	VesselA	Mackerel	1990	NO_ESCAPE	0.929906542	0	0
2015_Sept_VesselA	2015_Sept_VesselA_KAST_2	VesselA	Mackerel	2000	NO_ESCAPE	0.934579439	0	0
2015_Sept_VesselA	2015_Sept_VesselA_KAST_2	VesselA	Mackerel	2010	NO_ESCAPE	0.939252336	0	0
2015_Sept_VesselA	2015_Sept_VesselA_KAST_2	VesselA	Mackerel	2020	NO_ESCAPE	0.943925234	0	0
2015_Sept_VesselA	2015_Sept_VesselA_KAST_2	VesselA	Mackerel	2030	NO_ESCAPE	0.948598131	0	0
2015_Sept_VesselA	2015_Sept_VesselA_KAST_2	VesselA	Mackerel	2040	DISORDERLY	0.953271028	1	1
2015_Sept_VesselA	2015_Sept_VesselA_KAST_2	VesselA	Mackerel	2050	DISORDERLY	0.957943925	1	1
2015_Sept_VesselA	2015_Sept_VesselA_KAST_2	VesselA	Mackerel	2060	DISORDERLY	0.962616822	1	1
2015_Sept_VesselA	2015_Sept_VesselA_KAST_2	VesselA	Mackerel	2070	DISORDERLY	0.96728972	1	1
2015_Sept_VesselA	2015_Sept_VesselA_KAST_2	VesselA	Mackerel	2080	DISORDERLY	0.971962617	1	1
2015_Sept_VesselA	2015_Sept_VesselA_KAST_2	VesselA	Mackerel	2090	DISORDERLY	0.976635514	1	1
2015_Sept_VesselA	2015_Sept_VesselA_KAST_2	VesselA	Mackerel	2100	DISORDERLY	0.981308411	1	1
2015_Sept_VesselA	2015_Sept_VesselA_KAST_2	VesselA	Mackerel	2110	DISORDERLY	0.985981308	1	1
2015_Sept_VesselA	2015_Sept_VesselA_KAST_2	VesselA	Mackerel	2120	DISORDERLY	0.990654206	1	1
2015_Sept_VesselA	2015_Sept_VesselA_KAST_2	VesselA	Mackerel	2130	NOT_IN_VIEW	0.995327103	0	1
2015_Sept_VesselA	2015_Sept_VesselA_KAST_2	VesselA	Mackerel	2140	NOT_IN_VIEW	1	0	1
2015_Sept_VesselA	2015_Sept_VesselA_KAST_3	VesselA	Mackerel	0	NOT_IN_VIEW	0	0	1
2015_Sept_VesselA	2015_Sept_VesselA_KAST_3	VesselA	Mackerel	10	NOT_IN_VIEW	0.008547009	0	1
2015_Sept_VesselA	2015_Sept_VesselA_KAST_3	VesselA	Mackerel	20	NOT_IN_VIEW	0.017094017	0	1
2015_Sept_VesselA	2015_Sept_VesselA_KAST_3	VesselA	Mackerel	30	NOT_IN_VIEW	0.025641026	0	1
2015_Sept_VesselA	2015_Sept_VesselA_KAST_3	VesselA	Mackerel	40	NOT_IN_VIEW	0.034188034	0	1
2015_Sept_VesselA	2015_Sept_VesselA_KAST_3	VesselA	Mackerel	50	NOT_IN_VIEW	0.042735043	0	1
2015_Sept_VesselA	2015_Sept_VesselA_KAST_3	VesselA	Mackerel	60	NOT_IN_VIEW	0.051282051	0	1
2015_Sept_VesselA	2015_Sept_VesselA_KAST_3	VesselA	Mackerel	70	NOT_IN_VIEW	0.05982906	0	1
2015_Sept_VesselA	2015_Sept_VesselA_KAST_3	VesselA	Mackerel	80	NOT_IN_VIEW	0.068376068	0	1
2015_Sept_VesselA	2015_Sept_VesselA_KAST_3	VesselA	Mackerel	90	NOT_IN_VIEW	0.076923077	0	1
2015_Sept_VesselA	2015_Sept_VesselA_KAST_3	VesselA	Mackerel	100	NOT_IN_VIEW	0.085470085	0	1
2015_Sept_VesselA	2015_Sept_VesselA_KAST_3	VesselA	Mackerel	110	NOT_IN_VIEW	0.094017094	0	1
2015_Sept_VesselA	2015_Sept_VesselA_KAST_3	VesselA	Mackerel	120	NO_ESCAPE	0.102564103	0	0
2015_Sept_VesselA	2015_Sept_VesselA_KAST_3	VesselA	Mackerel	130	NO_ESCAPE	0.111111111	0	0
2015_Sept_VesselA	2015_Sept_VesselA_KAST_3	VesselA	Mackerel	140	NO_ESCAPE	0.11965812	0	0
2015_Sept_VesselA	2015_Sept_VesselA_KAST_3	VesselA	Mackerel	150	NO_ESCAPE	0.128205128	0	0
2015_Sept_VesselA	2015_Sept_VesselA_KAST_3	VesselA	Mackerel	160	NO_ESCAPE	0.136752137	0	0
2015_Sept_VesselA	2015_Sept_VesselA_KAST_3	VesselA	Mackerel	170	NO_ESCAPE	0.145299145	0	0
2015_Sept_VesselA	2015_Sept_VesselA_KAST_3	VesselA	Mackerel	180	NO_ESCAPE	0.153846154	0	0
2015_Sept_VesselA	2015_Sept_VesselA_KAST_3	VesselA	Mackerel	190	NO_ESCAPE	0.162393162	0	0
2015_Sept_VesselA	2015_Sept_VesselA_KAST_3	VesselA	Mackerel	200	NO_ESCAPE	0.170940171	0	0
2015_Sept_VesselA	2015_Sept_VesselA_KAST_3	VesselA	Mackerel	210	NO_ESCAPE	0.179487179	0	0
2015_Sept_VesselA	2015_Sept_VesselA_KAST_3	VesselA	Mackerel	220	NO_ESCAPE	0.188034188	0	0
2015_Sept_VesselA	2015_Sept_VesselA_KAST_3	VesselA	Mackerel	230	NO_ESCAPE	0.196581197	0	0
2015_Sept_VesselA	2015_Sept_VesselA_KAST_3	VesselA	Mackerel	240	NO_ESCAPE	0.205128205	0	0
2015_Sept_VesselA	2015_Sept_VesselA_KAST_3	VesselA	Mackerel	250	NO_ESCAPE	0.213675214	0	0
2015_Sept_VesselA	2015_Sept_VesselA_KAST_3	VesselA	Mackerel	260	NO_ESCAPE	0.222222222	0	0
2015_Sept_VesselA	2015_Sept_VesselA_KAST_3	VesselA	Mackerel	270	NO_ESCAPE	0.230769231	0	0
2015_Sept_VesselA	2015_Sept_VesselA_KAST_3	VesselA	Mackerel	280	NO_ESCAPE	0.239316239	0	0
2015_Sept_VesselA	2015_Sept_VesselA_KAST_3	VesselA	Mackerel	290	NO_ESCAPE	0.247863248	0	0
2015_Sept_VesselA	2015_Sept_VesselA_KAST_3	VesselA	Mackerel	300	NO_ESCAPE	0.256410256	0	0
2015_Sept_VesselA	2015_Sept_VesselA_KAST_3	VesselA	Mackerel	310	NO_ESCAPE	0.264957265	0	0
2015_Sept_VesselA	2015_Sept_VesselA_KAST_3	VesselA	Mackerel	320	NO_ESCAPE	0.273504274	0	0
2015_Sept_VesselA	2015_Sept_VesselA_KAST_3	VesselA	Mackerel	330	NO_ESCAPE	0.282051282	0	0
2015_Sept_VesselA	2015_Sept_VesselA_KAST_3	VesselA	Mackerel	340	NO_ESCAPE	0.290598291	0	0
2015_Sept_VesselA	2015_Sept_VesselA_KAST_3	VesselA	Mackerel	350	NO_ESCAPE	0.299145299	0	0
2015_Sept_VesselA	2015_Sept_VesselA_KAST_3	VesselA	Mackerel	360	NO_ESCAPE	0.307692308	0	0
2015_Sept_VesselA	2015_Sept_VesselA_KAST_3	VesselA	Mackerel	370	NO_ESCAPE	0.316239316	0	0
2015_Sept_VesselA	2015_Sept_VesselA_KAST_3	VesselA	Mackerel	380	NO_ESCAPE	0.324786325	0	0
2015_Sept_VesselA	2015_Sept_VesselA_KAST_3	VesselA	Mackerel	390	NO_ESCAPE	0.333333333	0	0
2015_Sept_VesselA	2015_Sept_VesselA_KAST_3	VesselA	Mackerel	400	NO_ESCAPE	0.341880342	0	0
2015_Sept_VesselA	2015_Sept_VesselA_KAST_3	VesselA	Mackerel	410	NO_ESCAPE	0.35042735	0	0
2015_Sept_VesselA	2015_Sept_VesselA_KAST_3	VesselA	Mackerel	420	NO_ESCAPE	0.358974359	0	0
2015_Sept_VesselA	2015_Sept_VesselA_KAST_3	VesselA	Mackerel	430	NO_ESCAPE	0.367521368	0	0
2015_Sept_VesselA	2015_Sept_VesselA_KAST_3	VesselA	Mackerel	440	NO_ESCAPE	0.376068376	0	0
2015_Sept_VesselA	2015_Sept_VesselA_KAST_3	VesselA	Mackerel	450	NO_ESCAPE	0.384615385	0	0
2015_Sept_VesselA	2015_Sept_VesselA_KAST_3	VesselA	Mackerel	460	NO_ESCAPE	0.393162393	0	0
2015_Sept_VesselA	2015_Sept_VesselA_KAST_3	VesselA	Mackerel	470	NO_ESCAPE	0.401709402	0	0
2015_Sept_VesselA	2015_Sept_VesselA_KAST_3	VesselA	Mackerel	480	NO_ESCAPE	0.41025641	0	0
2015_Sept_VesselA	2015_Sept_VesselA_KAST_3	VesselA	Mackerel	490	NO_ESCAPE	0.418803419	0	0
2015_Sept_VesselA	2015_Sept_VesselA_KAST_3	VesselA	Mackerel	500	NO_ESCAPE	0.427350427	0	0
2015_Sept_VesselA	2015_Sept_VesselA_KAST_3	VesselA	Mackerel	510	NO_ESCAPE	0.435897436	0	0
2015_Sept_VesselA	2015_Sept_VesselA_KAST_3	VesselA	Mackerel	520	NO_ESCAPE	0.444444444	0	0
2015_Sept_VesselA	2015_Sept_VesselA_KAST_3	VesselA	Mackerel	530	NO_ESCAPE	0.452991453	0	0
2015_Sept_VesselA	2015_Sept_VesselA_KAST_3	VesselA	Mackerel	540	NO_ESCAPE	0.461538462	0	0
2015_Sept_VesselA	2015_Sept_VesselA_KAST_3	VesselA	Mackerel	550	NO_ESCAPE	0.47008547	0	0
2015_Sept_VesselA	2015_Sept_VesselA_KAST_3	VesselA	Mackerel	560	NO_ESCAPE	0.478632479	0	0
2015_Sept_VesselA	2015_Sept_VesselA_KAST_3	VesselA	Mackerel	570	NO_ESCAPE	0.487179487	0	0
2015_Sept_VesselA	2015_Sept_VesselA_KAST_3	VesselA	Mackerel	580	NO_ESCAPE	0.495726496	0	0
2015_Sept_VesselA	2015_Sept_VesselA_KAST_3	VesselA	Mackerel	590	NO_ESCAPE	0.504273504	0	0
2015_Sept_VesselA	2015_Sept_VesselA_KAST_3	VesselA	Mackerel	600	NO_ESCAPE	0.512820513	0	0
2015_Sept_VesselA	2015_Sept_VesselA_KAST_3	VesselA	Mackerel	610	NO_ESCAPE	0.521367521	0	0
2015_Sept_VesselA	2015_Sept_VesselA_KAST_3	VesselA	Mackerel	620	NO_ESCAPE	0.52991453	0	0
2015_Sept_VesselA	2015_Sept_VesselA_KAST_3	VesselA	Mackerel	630	NO_ESCAPE	0.538461538	0	0
2015_Sept_VesselA	2015_Sept_VesselA_KAST_3	VesselA	Mackerel	640	NO_ESCAPE	0.547008547	0	0
2015_Sept_VesselA	2015_Sept_VesselA_KAST_3	VesselA	Mackerel	650	NO_ESCAPE	0.555555556	0	0
2015_Sept_VesselA	2015_Sept_VesselA_KAST_3	VesselA	Mackerel	660	NO_ESCAPE	0.564102564	0	0
2015_Sept_VesselA	2015_Sept_VesselA_KAST_3	VesselA	Mackerel	670	NO_ESCAPE	0.572649573	0	0
2015_Sept_VesselA	2015_Sept_VesselA_KAST_3	VesselA	Mackerel	680	NO_ESCAPE	0.581196581	0	0
2015_Sept_VesselA	2015_Sept_VesselA_KAST_3	VesselA	Mackerel	690	NO_ESCAPE	0.58974359	0	0
2015_Sept_VesselA	2015_Sept_VesselA_KAST_3	VesselA	Mackerel	700	NO_ESCAPE	0.598290598	0	0
2015_Sept_VesselA	2015_Sept_VesselA_KAST_3	VesselA	Mackerel	710	NO_ESCAPE	0.606837607	0	0
2015_Sept_VesselA	2015_Sept_VesselA_KAST_3	VesselA	Mackerel	720	NO_ESCAPE	0.615384615	0	0
2015_Sept_VesselA	2015_Sept_VesselA_KAST_3	VesselA	Mackerel	730	NO_ESCAPE	0.623931624	0	0
2015_Sept_VesselA	2015_Sept_VesselA_KAST_3	VesselA	Mackerel	740	NO_ESCAPE	0.632478632	0	0
2015_Sept_VesselA	2015_Sept_VesselA_KAST_3	VesselA	Mackerel	750	NO_ESCAPE	0.641025641	0	0
2015_Sept_VesselA	2015_Sept_VesselA_KAST_3	VesselA	Mackerel	760	NO_ESCAPE	0.64957265	0	0
2015_Sept_VesselA	2015_Sept_VesselA_KAST_3	VesselA	Mackerel	770	NO_ESCAPE	0.658119658	0	0
2015_Sept_VesselA	2015_Sept_VesselA_KAST_3	VesselA	Mackerel	780	NO_ESCAPE	0.666666667	0	0
2015_Sept_VesselA	2015_Sept_VesselA_KAST_3	VesselA	Mackerel	790	NO_ESCAPE	0.675213675	0	0
2015_Sept_VesselA	2015_Sept_VesselA_KAST_3	VesselA	Mackerel	800	NO_ESCAPE	0.683760684	0	0
2015_Sept_VesselA	2015_Sept_VesselA_KAST_3	VesselA	Mackerel	810	NO_ESCAPE	0.692307692	0	0
2015_Sept_VesselA	2015_Sept_VesselA_KAST_3	VesselA	Mackerel	820	NO_ESCAPE	0.700854701	0	0
2015_Sept_VesselA	2015_Sept_VesselA_KAST_3	VesselA	Mackerel	830	NO_ESCAPE	0.709401709	0	0
2015_Sept_VesselA	2015_Sept_VesselA_KAST_3	VesselA	Mackerel	840	NO_ESCAPE	0.717948718	0	0
2015_Sept_VesselA	2015_Sept_VesselA_KAST_3	VesselA	Mackerel	850	NO_ESCAPE	0.726495726	0	0
2015_Sept_VesselA	2015_Sept_VesselA_KAST_3	VesselA	Mackerel	860	NO_ESCAPE	0.735042735	0	0
2015_Sept_VesselA	2015_Sept_VesselA_KAST_3	VesselA	Mackerel	870	NO_ESCAPE	0.743589744	0	0
2015_Sept_VesselA	2015_Sept_VesselA_KAST_3	VesselA	Mackerel	880	ORDERLY	0.752136752	0	1
2015_Sept_VesselA	2015_Sept_VesselA_KAST_3	VesselA	Mackerel	890	ORDERLY	0.760683761	0	1
2015_Sept_VesselA	2015_Sept_VesselA_KAST_3	VesselA	Mackerel	900	ORDERLY	0.769230769	0	1
2015_Sept_VesselA	2015_Sept_VesselA_KAST_3	VesselA	Mackerel	910	ORDERLY	0.777777778	0	1
2015_Sept_VesselA	2015_Sept_VesselA_KAST_3	VesselA	Mackerel	920	NO_ESCAPE	0.786324786	0	0
2015_Sept_VesselA	2015_Sept_VesselA_KAST_3	VesselA	Mackerel	930	NO_ESCAPE	0.794871795	0	0
2015_Sept_VesselA	2015_Sept_VesselA_KAST_3	VesselA	Mackerel	940	NO_ESCAPE	0.803418803	0	0
2015_Sept_VesselA	2015_Sept_VesselA_KAST_3	VesselA	Mackerel	950	ORDERLY	0.811965812	0	1
2015_Sept_VesselA	2015_Sept_VesselA_KAST_3	VesselA	Mackerel	960	NO_ESCAPE	0.820512821	0	0
2015_Sept_VesselA	2015_Sept_VesselA_KAST_3	VesselA	Mackerel	970	NO_ESCAPE	0.829059829	0	0
2015_Sept_VesselA	2015_Sept_VesselA_KAST_3	VesselA	Mackerel	980	DISORDERLY	0.837606838	1	1
2015_Sept_VesselA	2015_Sept_VesselA_KAST_3	VesselA	Mackerel	990	DISORDERLY	0.846153846	1	1
2015_Sept_VesselA	2015_Sept_VesselA_KAST_3	VesselA	Mackerel	1000	NO_ESCAPE	0.854700855	0	0
2015_Sept_VesselA	2015_Sept_VesselA_KAST_3	VesselA	Mackerel	1010	NOT_IN_VIEW	0.863247863	0	1
2015_Sept_VesselA	2015_Sept_VesselA_KAST_3	VesselA	Mackerel	1020	NOT_IN_VIEW	0.871794872	0	1
2015_Sept_VesselA	2015_Sept_VesselA_KAST_3	VesselA	Mackerel	1030	NOT_IN_VIEW	0.88034188	0	1
2015_Sept_VesselA	2015_Sept_VesselA_KAST_3	VesselA	Mackerel	1040	NOT_IN_VIEW	0.888888889	0	1
2015_Sept_VesselA	2015_Sept_VesselA_KAST_3	VesselA	Mackerel	1050	NOT_IN_VIEW	0.897435897	0	1
2015_Sept_VesselA	2015_Sept_VesselA_KAST_3	VesselA	Mackerel	1060	NOT_IN_VIEW	0.905982906	0	1
2015_Sept_VesselA	2015_Sept_VesselA_KAST_3	VesselA	Mackerel	1070	NOT_IN_VIEW	0.914529915	0	1
2015_Sept_VesselA	2015_Sept_VesselA_KAST_3	VesselA	Mackerel	1080	NOT_IN_VIEW	0.923076923	0	1
2015_Sept_VesselA	2015_Sept_VesselA_KAST_3	VesselA	Mackerel	1090	NOT_IN_VIEW	0.931623932	0	1
2015_Sept_VesselA	2015_Sept_VesselA_KAST_3	VesselA	Mackerel	1100	NOT_IN_VIEW	0.94017094	0	1
2015_Sept_VesselA	2015_Sept_VesselA_KAST_3	VesselA	Mackerel	1110	NOT_IN_VIEW	0.948717949	0	1
2015_Sept_VesselA	2015_Sept_VesselA_KAST_3	VesselA	Mackerel	1120	NOT_IN_VIEW	0.957264957	0	1
2015_Sept_VesselA	2015_Sept_VesselA_KAST_3	VesselA	Mackerel	1130	NOT_IN_VIEW	0.965811966	0	1
2015_Sept_VesselA	2015_Sept_VesselA_KAST_3	VesselA	Mackerel	1140	NOT_IN_VIEW	0.974358974	0	1
2015_Sept_VesselA	2015_Sept_VesselA_KAST_3	VesselA	Mackerel	1150	NOT_IN_VIEW	0.982905983	0	1
2015_Sept_VesselA	2015_Sept_VesselA_KAST_3	VesselA	Mackerel	1160	NOT_IN_VIEW	0.991452991	0	1
2015_Sept_VesselA	2015_Sept_VesselA_KAST_3	VesselA	Mackerel	1170	NOT_IN_VIEW	1	0	1
2015_Sept_VesselA	2015_Sept_VesselA_KAST_5	VesselA	Mackerel	0	NO_ESCAPE	0	0	0
2015_Sept_VesselA	2015_Sept_VesselA_KAST_5	VesselA	Mackerel	10	NO_ESCAPE	0.005617978	0	0
2015_Sept_VesselA	2015_Sept_VesselA_KAST_5	VesselA	Mackerel	20	NO_ESCAPE	0.011235955	0	0
2015_Sept_VesselA	2015_Sept_VesselA_KAST_5	VesselA	Mackerel	30	NO_ESCAPE	0.016853933	0	0
2015_Sept_VesselA	2015_Sept_VesselA_KAST_5	VesselA	Mackerel	40	NO_ESCAPE	0.02247191	0	0
2015_Sept_VesselA	2015_Sept_VesselA_KAST_5	VesselA	Mackerel	50	NO_ESCAPE	0.028089888	0	0
2015_Sept_VesselA	2015_Sept_VesselA_KAST_5	VesselA	Mackerel	60	NO_ESCAPE	0.033707865	0	0
2015_Sept_VesselA	2015_Sept_VesselA_KAST_5	VesselA	Mackerel	70	NO_ESCAPE	0.039325843	0	0
2015_Sept_VesselA	2015_Sept_VesselA_KAST_5	VesselA	Mackerel	80	NO_ESCAPE	0.04494382	0	0
2015_Sept_VesselA	2015_Sept_VesselA_KAST_5	VesselA	Mackerel	90	NO_ESCAPE	0.050561798	0	0
2015_Sept_VesselA	2015_Sept_VesselA_KAST_5	VesselA	Mackerel	100	NO_ESCAPE	0.056179775	0	0
2015_Sept_VesselA	2015_Sept_VesselA_KAST_5	VesselA	Mackerel	110	NO_ESCAPE	0.061797753	0	0
2015_Sept_VesselA	2015_Sept_VesselA_KAST_5	VesselA	Mackerel	120	NO_ESCAPE	0.06741573	0	0
2015_Sept_VesselA	2015_Sept_VesselA_KAST_5	VesselA	Mackerel	130	NO_ESCAPE	0.073033708	0	0
2015_Sept_VesselA	2015_Sept_VesselA_KAST_5	VesselA	Mackerel	140	NO_ESCAPE	0.078651685	0	0
2015_Sept_VesselA	2015_Sept_VesselA_KAST_5	VesselA	Mackerel	150	NO_ESCAPE	0.084269663	0	0
2015_Sept_VesselA	2015_Sept_VesselA_KAST_5	VesselA	Mackerel	160	NO_ESCAPE	0.08988764	0	0
2015_Sept_VesselA	2015_Sept_VesselA_KAST_5	VesselA	Mackerel	170	NO_ESCAPE	0.095505618	0	0
2015_Sept_VesselA	2015_Sept_VesselA_KAST_5	VesselA	Mackerel	180	NO_ESCAPE	0.101123596	0	0
2015_Sept_VesselA	2015_Sept_VesselA_KAST_5	VesselA	Mackerel	190	NO_ESCAPE	0.106741573	0	0
2015_Sept_VesselA	2015_Sept_VesselA_KAST_5	VesselA	Mackerel	200	NO_ESCAPE	0.112359551	0	0
2015_Sept_VesselA	2015_Sept_VesselA_KAST_5	VesselA	Mackerel	210	NO_ESCAPE	0.117977528	0	0
2015_Sept_VesselA	2015_Sept_VesselA_KAST_5	VesselA	Mackerel	220	NO_ESCAPE	0.123595506	0	0
2015_Sept_VesselA	2015_Sept_VesselA_KAST_5	VesselA	Mackerel	230	NO_ESCAPE	0.129213483	0	0
2015_Sept_VesselA	2015_Sept_VesselA_KAST_5	VesselA	Mackerel	240	NO_ESCAPE	0.134831461	0	0
2015_Sept_VesselA	2015_Sept_VesselA_KAST_5	VesselA	Mackerel	250	NO_ESCAPE	0.140449438	0	0
2015_Sept_VesselA	2015_Sept_VesselA_KAST_5	VesselA	Mackerel	260	NO_ESCAPE	0.146067416	0	0
2015_Sept_VesselA	2015_Sept_VesselA_KAST_5	VesselA	Mackerel	270	NO_ESCAPE	0.151685393	0	0
2015_Sept_VesselA	2015_Sept_VesselA_KAST_5	VesselA	Mackerel	280	NO_ESCAPE	0.157303371	0	0
2015_Sept_VesselA	2015_Sept_VesselA_KAST_5	VesselA	Mackerel	290	NO_ESCAPE	0.162921348	0	0
2015_Sept_VesselA	2015_Sept_VesselA_KAST_5	VesselA	Mackerel	300	NO_ESCAPE	0.168539326	0	0
2015_Sept_VesselA	2015_Sept_VesselA_KAST_5	VesselA	Mackerel	310	NO_ESCAPE	0.174157303	0	0
2015_Sept_VesselA	2015_Sept_VesselA_KAST_5	VesselA	Mackerel	320	NO_ESCAPE	0.179775281	0	0
2015_Sept_VesselA	2015_Sept_VesselA_KAST_5	VesselA	Mackerel	330	NO_ESCAPE	0.185393258	0	0
2015_Sept_VesselA	2015_Sept_VesselA_KAST_5	VesselA	Mackerel	340	NO_ESCAPE	0.191011236	0	0
2015_Sept_VesselA	2015_Sept_VesselA_KAST_5	VesselA	Mackerel	350	NO_ESCAPE	0.196629213	0	0
2015_Sept_VesselA	2015_Sept_VesselA_KAST_5	VesselA	Mackerel	360	NO_ESCAPE	0.202247191	0	0
2015_Sept_VesselA	2015_Sept_VesselA_KAST_5	VesselA	Mackerel	370	NO_ESCAPE	0.207865169	0	0
2015_Sept_VesselA	2015_Sept_VesselA_KAST_5	VesselA	Mackerel	380	NO_ESCAPE	0.213483146	0	0
2015_Sept_VesselA	2015_Sept_VesselA_KAST_5	VesselA	Mackerel	390	NO_ESCAPE	0.219101124	0	0
2015_Sept_VesselA	2015_Sept_VesselA_KAST_5	VesselA	Mackerel	400	NO_ESCAPE	0.224719101	0	0
2015_Sept_VesselA	2015_Sept_VesselA_KAST_5	VesselA	Mackerel	410	NO_ESCAPE	0.230337079	0	0
2015_Sept_VesselA	2015_Sept_VesselA_KAST_5	VesselA	Mackerel	420	NO_ESCAPE	0.235955056	0	0
2015_Sept_VesselA	2015_Sept_VesselA_KAST_5	VesselA	Mackerel	430	NO_ESCAPE	0.241573034	0	0
2015_Sept_VesselA	2015_Sept_VesselA_KAST_5	VesselA	Mackerel	440	NO_ESCAPE	0.247191011	0	0
2015_Sept_VesselA	2015_Sept_VesselA_KAST_5	VesselA	Mackerel	450	NO_ESCAPE	0.252808989	0	0
2015_Sept_VesselA	2015_Sept_VesselA_KAST_5	VesselA	Mackerel	460	NO_ESCAPE	0.258426966	0	0
2015_Sept_VesselA	2015_Sept_VesselA_KAST_5	VesselA	Mackerel	470	NO_ESCAPE	0.264044944	0	0
2015_Sept_VesselA	2015_Sept_VesselA_KAST_5	VesselA	Mackerel	480	NO_ESCAPE	0.269662921	0	0
2015_Sept_VesselA	2015_Sept_VesselA_KAST_5	VesselA	Mackerel	490	NO_ESCAPE	0.275280899	0	0
2015_Sept_VesselA	2015_Sept_VesselA_KAST_5	VesselA	Mackerel	500	NO_ESCAPE	0.280898876	0	0
2015_Sept_VesselA	2015_Sept_VesselA_KAST_5	VesselA	Mackerel	510	NO_ESCAPE	0.286516854	0	0
2015_Sept_VesselA	2015_Sept_VesselA_KAST_5	VesselA	Mackerel	520	NO_ESCAPE	0.292134831	0	0
2015_Sept_VesselA	2015_Sept_VesselA_KAST_5	VesselA	Mackerel	530	NO_ESCAPE	0.297752809	0	0
2015_Sept_VesselA	2015_Sept_VesselA_KAST_5	VesselA	Mackerel	540	NO_ESCAPE	0.303370787	0	0
2015_Sept_VesselA	2015_Sept_VesselA_KAST_5	VesselA	Mackerel	550	NO_ESCAPE	0.308988764	0	0
2015_Sept_VesselA	2015_Sept_VesselA_KAST_5	VesselA	Mackerel	560	NO_ESCAPE	0.314606742	0	0
2015_Sept_VesselA	2015_Sept_VesselA_KAST_5	VesselA	Mackerel	570	NO_ESCAPE	0.320224719	0	0
2015_Sept_VesselA	2015_Sept_VesselA_KAST_5	VesselA	Mackerel	580	NO_ESCAPE	0.325842697	0	0
2015_Sept_VesselA	2015_Sept_VesselA_KAST_5	VesselA	Mackerel	590	NO_ESCAPE	0.331460674	0	0
2015_Sept_VesselA	2015_Sept_VesselA_KAST_5	VesselA	Mackerel	600	NO_ESCAPE	0.337078652	0	0
2015_Sept_VesselA	2015_Sept_VesselA_KAST_5	VesselA	Mackerel	610	NO_ESCAPE	0.342696629	0	0
2015_Sept_VesselA	2015_Sept_VesselA_KAST_5	VesselA	Mackerel	620	NO_ESCAPE	0.348314607	0	0
2015_Sept_VesselA	2015_Sept_VesselA_KAST_5	VesselA	Mackerel	630	NO_ESCAPE	0.353932584	0	0
2015_Sept_VesselA	2015_Sept_VesselA_KAST_5	VesselA	Mackerel	640	NO_ESCAPE	0.359550562	0	0
2015_Sept_VesselA	2015_Sept_VesselA_KAST_5	VesselA	Mackerel	650	NO_ESCAPE	0.365168539	0	0
2015_Sept_VesselA	2015_Sept_VesselA_KAST_5	VesselA	Mackerel	660	NO_ESCAPE	0.370786517	0	0
2015_Sept_VesselA	2015_Sept_VesselA_KAST_5	VesselA	Mackerel	670	NO_ESCAPE	0.376404494	0	0
2015_Sept_VesselA	2015_Sept_VesselA_KAST_5	VesselA	Mackerel	680	NO_ESCAPE	0.382022472	0	0
2015_Sept_VesselA	2015_Sept_VesselA_KAST_5	VesselA	Mackerel	690	NO_ESCAPE	0.387640449	0	0
2015_Sept_VesselA	2015_Sept_VesselA_KAST_5	VesselA	Mackerel	700	NO_ESCAPE	0.393258427	0	0
2015_Sept_VesselA	2015_Sept_VesselA_KAST_5	VesselA	Mackerel	710	NO_ESCAPE	0.398876404	0	0
2015_Sept_VesselA	2015_Sept_VesselA_KAST_5	VesselA	Mackerel	720	NO_ESCAPE	0.404494382	0	0
2015_Sept_VesselA	2015_Sept_VesselA_KAST_5	VesselA	Mackerel	730	NO_ESCAPE	0.41011236	0	0
2015_Sept_VesselA	2015_Sept_VesselA_KAST_5	VesselA	Mackerel	740	NO_ESCAPE	0.415730337	0	0
2015_Sept_VesselA	2015_Sept_VesselA_KAST_5	VesselA	Mackerel	750	NO_ESCAPE	0.421348315	0	0
2015_Sept_VesselA	2015_Sept_VesselA_KAST_5	VesselA	Mackerel	760	NO_ESCAPE	0.426966292	0	0
2015_Sept_VesselA	2015_Sept_VesselA_KAST_5	VesselA	Mackerel	770	NO_ESCAPE	0.43258427	0	0
2015_Sept_VesselA	2015_Sept_VesselA_KAST_5	VesselA	Mackerel	780	NO_ESCAPE	0.438202247	0	0
2015_Sept_VesselA	2015_Sept_VesselA_KAST_5	VesselA	Mackerel	790	NO_ESCAPE	0.443820225	0	0
2015_Sept_VesselA	2015_Sept_VesselA_KAST_5	VesselA	Mackerel	800	NO_ESCAPE	0.449438202	0	0
2015_Sept_VesselA	2015_Sept_VesselA_KAST_5	VesselA	Mackerel	810	NO_ESCAPE	0.45505618	0	0
2015_Sept_VesselA	2015_Sept_VesselA_KAST_5	VesselA	Mackerel	820	NO_ESCAPE	0.460674157	0	0
2015_Sept_VesselA	2015_Sept_VesselA_KAST_5	VesselA	Mackerel	830	NO_ESCAPE	0.466292135	0	0
2015_Sept_VesselA	2015_Sept_VesselA_KAST_5	VesselA	Mackerel	840	NO_ESCAPE	0.471910112	0	0
2015_Sept_VesselA	2015_Sept_VesselA_KAST_5	VesselA	Mackerel	850	NO_ESCAPE	0.47752809	0	0
2015_Sept_VesselA	2015_Sept_VesselA_KAST_5	VesselA	Mackerel	860	NO_ESCAPE	0.483146067	0	0
2015_Sept_VesselA	2015_Sept_VesselA_KAST_5	VesselA	Mackerel	870	NO_ESCAPE	0.488764045	0	0
2015_Sept_VesselA	2015_Sept_VesselA_KAST_5	VesselA	Mackerel	880	NO_ESCAPE	0.494382022	0	0
2015_Sept_VesselA	2015_Sept_VesselA_KAST_5	VesselA	Mackerel	890	NO_ESCAPE	0.5	0	0
2015_Sept_VesselA	2015_Sept_VesselA_KAST_5	VesselA	Mackerel	900	NO_ESCAPE	0.505617978	0	0
2015_Sept_VesselA	2015_Sept_VesselA_KAST_5	VesselA	Mackerel	910	NO_ESCAPE	0.511235955	0	0
2015_Sept_VesselA	2015_Sept_VesselA_KAST_5	VesselA	Mackerel	920	NO_ESCAPE	0.516853933	0	0
2015_Sept_VesselA	2015_Sept_VesselA_KAST_5	VesselA	Mackerel	930	NO_ESCAPE	0.52247191	0	0
2015_Sept_VesselA	2015_Sept_VesselA_KAST_5	VesselA	Mackerel	940	NO_ESCAPE	0.528089888	0	0
2015_Sept_VesselA	2015_Sept_VesselA_KAST_5	VesselA	Mackerel	950	NO_ESCAPE	0.533707865	0	0
2015_Sept_VesselA	2015_Sept_VesselA_KAST_5	VesselA	Mackerel	960	NO_ESCAPE	0.539325843	0	0
2015_Sept_VesselA	2015_Sept_VesselA_KAST_5	VesselA	Mackerel	970	NO_ESCAPE	0.54494382	0	0
2015_Sept_VesselA	2015_Sept_VesselA_KAST_5	VesselA	Mackerel	980	NO_ESCAPE	0.550561798	0	0
2015_Sept_VesselA	2015_Sept_VesselA_KAST_5	VesselA	Mackerel	990	NO_ESCAPE	0.556179775	0	0
2015_Sept_VesselA	2015_Sept_VesselA_KAST_5	VesselA	Mackerel	1000	NO_ESCAPE	0.561797753	0	0
2015_Sept_VesselA	2015_Sept_VesselA_KAST_5	VesselA	Mackerel	1010	NO_ESCAPE	0.56741573	0	0
2015_Sept_VesselA	2015_Sept_VesselA_KAST_5	VesselA	Mackerel	1020	NO_ESCAPE	0.573033708	0	0
2015_Sept_VesselA	2015_Sept_VesselA_KAST_5	VesselA	Mackerel	1030	NO_ESCAPE	0.578651685	0	0
2015_Sept_VesselA	2015_Sept_VesselA_KAST_5	VesselA	Mackerel	1040	NO_ESCAPE	0.584269663	0	0
2015_Sept_VesselA	2015_Sept_VesselA_KAST_5	VesselA	Mackerel	1050	NO_ESCAPE	0.58988764	0	0
2015_Sept_VesselA	2015_Sept_VesselA_KAST_5	VesselA	Mackerel	1060	NO_ESCAPE	0.595505618	0	0
2015_Sept_VesselA	2015_Sept_VesselA_KAST_5	VesselA	Mackerel	1070	NO_ESCAPE	0.601123596	0	0
2015_Sept_VesselA	2015_Sept_VesselA_KAST_5	VesselA	Mackerel	1080	NO_ESCAPE	0.606741573	0	0
2015_Sept_VesselA	2015_Sept_VesselA_KAST_5	VesselA	Mackerel	1090	NO_ESCAPE	0.612359551	0	0
2015_Sept_VesselA	2015_Sept_VesselA_KAST_5	VesselA	Mackerel	1100	NO_ESCAPE	0.617977528	0	0
2015_Sept_VesselA	2015_Sept_VesselA_KAST_5	VesselA	Mackerel	1110	NO_ESCAPE	0.623595506	0	0
2015_Sept_VesselA	2015_Sept_VesselA_KAST_5	VesselA	Mackerel	1120	NO_ESCAPE	0.629213483	0	0
2015_Sept_VesselA	2015_Sept_VesselA_KAST_5	VesselA	Mackerel	1130	NO_ESCAPE	0.634831461	0	0
2015_Sept_VesselA	2015_Sept_VesselA_KAST_5	VesselA	Mackerel	1140	NO_ESCAPE	0.640449438	0	0
2015_Sept_VesselA	2015_Sept_VesselA_KAST_5	VesselA	Mackerel	1150	NO_ESCAPE	0.646067416	0	0
2015_Sept_VesselA	2015_Sept_VesselA_KAST_5	VesselA	Mackerel	1160	DISORDERLY	0.651685393	1	1
2015_Sept_VesselA	2015_Sept_VesselA_KAST_5	VesselA	Mackerel	1170	NO_ESCAPE	0.657303371	0	0
2015_Sept_VesselA	2015_Sept_VesselA_KAST_5	VesselA	Mackerel	1180	NO_ESCAPE	0.662921348	0	0
2015_Sept_VesselA	2015_Sept_VesselA_KAST_5	VesselA	Mackerel	1190	NO_ESCAPE	0.668539326	0	0
2015_Sept_VesselA	2015_Sept_VesselA_KAST_5	VesselA	Mackerel	1200	NO_ESCAPE	0.674157303	0	0
2015_Sept_VesselA	2015_Sept_VesselA_KAST_5	VesselA	Mackerel	1210	DISORDERLY	0.679775281	1	1
2015_Sept_VesselA	2015_Sept_VesselA_KAST_5	VesselA	Mackerel	1220	DISORDERLY	0.685393258	1	1
2015_Sept_VesselA	2015_Sept_VesselA_KAST_5	VesselA	Mackerel	1230	DISORDERLY	0.691011236	1	1
2015_Sept_VesselA	2015_Sept_VesselA_KAST_5	VesselA	Mackerel	1240	DISORDERLY	0.696629213	1	1
2015_Sept_VesselA	2015_Sept_VesselA_KAST_5	VesselA	Mackerel	1250	DISORDERLY	0.702247191	1	1
2015_Sept_VesselA	2015_Sept_VesselA_KAST_5	VesselA	Mackerel	1260	DISORDERLY	0.707865169	1	1
2015_Sept_VesselA	2015_Sept_VesselA_KAST_5	VesselA	Mackerel	1270	DISORDERLY	0.713483146	1	1
2015_Sept_VesselA	2015_Sept_VesselA_KAST_5	VesselA	Mackerel	1280	DISORDERLY	0.719101124	1	1
2015_Sept_VesselA	2015_Sept_VesselA_KAST_5	VesselA	Mackerel	1290	DISORDERLY	0.724719101	1	1
2015_Sept_VesselA	2015_Sept_VesselA_KAST_5	VesselA	Mackerel	1300	DISORDERLY	0.730337079	1	1
2015_Sept_VesselA	2015_Sept_VesselA_KAST_5	VesselA	Mackerel	1310	DISORDERLY	0.735955056	1	1
2015_Sept_VesselA	2015_Sept_VesselA_KAST_5	VesselA	Mackerel	1320	DISORDERLY	0.741573034	1	1
2015_Sept_VesselA	2015_Sept_VesselA_KAST_5	VesselA	Mackerel	1330	DISORDERLY	0.747191011	1	1
2015_Sept_VesselA	2015_Sept_VesselA_KAST_5	VesselA	Mackerel	1340	DISORDERLY	0.752808989	1	1
2015_Sept_VesselA	2015_Sept_VesselA_KAST_5	VesselA	Mackerel	1350	DISORDERLY	0.758426966	1	1
2015_Sept_VesselA	2015_Sept_VesselA_KAST_5	VesselA	Mackerel	1360	DISORDERLY	0.764044944	1	1
2015_Sept_VesselA	2015_Sept_VesselA_KAST_5	VesselA	Mackerel	1370	DISORDERLY	0.769662921	1	1
2015_Sept_VesselA	2015_Sept_VesselA_KAST_5	VesselA	Mackerel	1380	DISORDERLY	0.775280899	1	1
2015_Sept_VesselA	2015_Sept_VesselA_KAST_5	VesselA	Mackerel	1390	DISORDERLY	0.780898876	1	1
2015_Sept_VesselA	2015_Sept_VesselA_KAST_5	VesselA	Mackerel	1400	NOT_IN_VIEW	0.786516854	0	1
2015_Sept_VesselA	2015_Sept_VesselA_KAST_5	VesselA	Mackerel	1410	DISORDERLY	0.792134831	1	1
2015_Sept_VesselA	2015_Sept_VesselA_KAST_5	VesselA	Mackerel	1420	DISORDERLY	0.797752809	1	1
2015_Sept_VesselA	2015_Sept_VesselA_KAST_5	VesselA	Mackerel	1430	DISORDERLY	0.803370787	1	1
2015_Sept_VesselA	2015_Sept_VesselA_KAST_5	VesselA	Mackerel	1440	DISORDERLY	0.808988764	1	1
2015_Sept_VesselA	2015_Sept_VesselA_KAST_5	VesselA	Mackerel	1450	DISORDERLY	0.814606742	1	1
2015_Sept_VesselA	2015_Sept_VesselA_KAST_5	VesselA	Mackerel	1460	NOT_IN_VIEW	0.820224719	0	1
2015_Sept_VesselA	2015_Sept_VesselA_KAST_5	VesselA	Mackerel	1470	NOT_IN_VIEW	0.825842697	0	1
2015_Sept_VesselA	2015_Sept_VesselA_KAST_5	VesselA	Mackerel	1480	DISORDERLY	0.831460674	1	1
2015_Sept_VesselA	2015_Sept_VesselA_KAST_5	VesselA	Mackerel	1490	NOT_IN_VIEW	0.837078652	0	1
2015_Sept_VesselA	2015_Sept_VesselA_KAST_5	VesselA	Mackerel	1500	NOT_IN_VIEW	0.842696629	0	1
2015_Sept_VesselA	2015_Sept_VesselA_KAST_5	VesselA	Mackerel	1510	NOT_IN_VIEW	0.848314607	0	1
2015_Sept_VesselA	2015_Sept_VesselA_KAST_5	VesselA	Mackerel	1520	NOT_IN_VIEW	0.853932584	0	1
2015_Sept_VesselA	2015_Sept_VesselA_KAST_5	VesselA	Mackerel	1530	NOT_IN_VIEW	0.859550562	0	1
2015_Sept_VesselA	2015_Sept_VesselA_KAST_5	VesselA	Mackerel	1540	DISORDERLY	0.865168539	1	1
2015_Sept_VesselA	2015_Sept_VesselA_KAST_5	VesselA	Mackerel	1550	DISORDERLY	0.870786517	1	1
2015_Sept_VesselA	2015_Sept_VesselA_KAST_5	VesselA	Mackerel	1560	DISORDERLY	0.876404494	1	1
2015_Sept_VesselA	2015_Sept_VesselA_KAST_5	VesselA	Mackerel	1570	NOT_IN_VIEW	0.882022472	0	1
2015_Sept_VesselA	2015_Sept_VesselA_KAST_5	VesselA	Mackerel	1580	NOT_IN_VIEW	0.887640449	0	1
2015_Sept_VesselA	2015_Sept_VesselA_KAST_5	VesselA	Mackerel	1590	NOT_IN_VIEW	0.893258427	0	1
2015_Sept_VesselA	2015_Sept_VesselA_KAST_5	VesselA	Mackerel	1600	NOT_IN_VIEW	0.898876404	0	1
2015_Sept_VesselA	2015_Sept_VesselA_KAST_5	VesselA	Mackerel	1610	NOT_IN_VIEW	0.904494382	0	1
2015_Sept_VesselA	2015_Sept_VesselA_KAST_5	VesselA	Mackerel	1620	NOT_IN_VIEW	0.91011236	0	1
2015_Sept_VesselA	2015_Sept_VesselA_KAST_5	VesselA	Mackerel	1630	NOT_IN_VIEW	0.915730337	0	1
2015_Sept_VesselA	2015_Sept_VesselA_KAST_5	VesselA	Mackerel	1640	NOT_IN_VIEW	0.921348315	0	1
2015_Sept_VesselA	2015_Sept_VesselA_KAST_5	VesselA	Mackerel	1650	NOT_IN_VIEW	0.926966292	0	1
2015_Sept_VesselA	2015_Sept_VesselA_KAST_5	VesselA	Mackerel	1660	NOT_IN_VIEW	0.93258427	0	1
2015_Sept_VesselA	2015_Sept_VesselA_KAST_5	VesselA	Mackerel	1670	NOT_IN_VIEW	0.938202247	0	1
2015_Sept_VesselA	2015_Sept_VesselA_KAST_5	VesselA	Mackerel	1680	NOT_IN_VIEW	0.943820225	0	1
2015_Sept_VesselA	2015_Sept_VesselA_KAST_5	VesselA	Mackerel	1690	NOT_IN_VIEW	0.949438202	0	1
2015_Sept_VesselA	2015_Sept_VesselA_KAST_5	VesselA	Mackerel	1700	NOT_IN_VIEW	0.95505618	0	1
2015_Sept_VesselA	2015_Sept_VesselA_KAST_5	VesselA	Mackerel	1710	NOT_IN_VIEW	0.960674157	0	1
2015_Sept_VesselA	2015_Sept_VesselA_KAST_5	VesselA	Mackerel	1720	NOT_IN_VIEW	0.966292135	0	1
2015_Sept_VesselA	2015_Sept_VesselA_KAST_5	VesselA	Mackerel	1730	NOT_IN_VIEW	0.971910112	0	1
2015_Sept_VesselA	2015_Sept_VesselA_KAST_5	VesselA	Mackerel	1740	NOT_IN_VIEW	0.97752809	0	1
2015_Sept_VesselA	2015_Sept_VesselA_KAST_5	VesselA	Mackerel	1750	NOT_IN_VIEW	0.983146067	0	1
2015_Sept_VesselA	2015_Sept_VesselA_KAST_5	VesselA	Mackerel	1760	NOT_IN_VIEW	0.988764045	0	1
2015_Sept_VesselA	2015_Sept_VesselA_KAST_5	VesselA	Mackerel	1770	NOT_IN_VIEW	0.994382022	0	1
2015_Sept_VesselA	2015_Sept_VesselA_KAST_5	VesselA	Mackerel	1780	NOT_IN_VIEW	1	0	1
2015_Sept_VesselA	2015_Sept_VesselA_KAST_7	VesselA	Mackerel	0	NOT_IN_VIEW	0	0	1
2015_Sept_VesselA	2015_Sept_VesselA_KAST_7	VesselA	Mackerel	10	NOT_IN_VIEW	0.003663004	0	1
2015_Sept_VesselA	2015_Sept_VesselA_KAST_7	VesselA	Mackerel	20	NOT_IN_VIEW	0.007326007	0	1
2015_Sept_VesselA	2015_Sept_VesselA_KAST_7	VesselA	Mackerel	30	NOT_IN_VIEW	0.010989011	0	1
2015_Sept_VesselA	2015_Sept_VesselA_KAST_7	VesselA	Mackerel	40	NOT_IN_VIEW	0.014652015	0	1
2015_Sept_VesselA	2015_Sept_VesselA_KAST_7	VesselA	Mackerel	50	NOT_IN_VIEW	0.018315018	0	1
2015_Sept_VesselA	2015_Sept_VesselA_KAST_7	VesselA	Mackerel	60	NOT_IN_VIEW	0.021978022	0	1
2015_Sept_VesselA	2015_Sept_VesselA_KAST_7	VesselA	Mackerel	70	NOT_IN_VIEW	0.025641026	0	1
2015_Sept_VesselA	2015_Sept_VesselA_KAST_7	VesselA	Mackerel	80	NOT_IN_VIEW	0.029304029	0	1
2015_Sept_VesselA	2015_Sept_VesselA_KAST_7	VesselA	Mackerel	90	NOT_IN_VIEW	0.032967033	0	1
2015_Sept_VesselA	2015_Sept_VesselA_KAST_7	VesselA	Mackerel	100	NOT_IN_VIEW	0.036630037	0	1
2015_Sept_VesselA	2015_Sept_VesselA_KAST_7	VesselA	Mackerel	110	NOT_IN_VIEW	0.04029304	0	1
2015_Sept_VesselA	2015_Sept_VesselA_KAST_7	VesselA	Mackerel	120	NO_ESCAPE	0.043956044	0	0
2015_Sept_VesselA	2015_Sept_VesselA_KAST_7	VesselA	Mackerel	130	NO_ESCAPE	0.047619048	0	0
2015_Sept_VesselA	2015_Sept_VesselA_KAST_7	VesselA	Mackerel	140	NO_ESCAPE	0.051282051	0	0
2015_Sept_VesselA	2015_Sept_VesselA_KAST_7	VesselA	Mackerel	150	NO_ESCAPE	0.054945055	0	0
2015_Sept_VesselA	2015_Sept_VesselA_KAST_7	VesselA	Mackerel	160	NO_ESCAPE	0.058608059	0	0
2015_Sept_VesselA	2015_Sept_VesselA_KAST_7	VesselA	Mackerel	170	NO_ESCAPE	0.062271062	0	0
2015_Sept_VesselA	2015_Sept_VesselA_KAST_7	VesselA	Mackerel	180	NO_ESCAPE	0.065934066	0	0
2015_Sept_VesselA	2015_Sept_VesselA_KAST_7	VesselA	Mackerel	190	NO_ESCAPE	0.06959707	0	0
2015_Sept_VesselA	2015_Sept_VesselA_KAST_7	VesselA	Mackerel	200	NO_ESCAPE	0.073260073	0	0
2015_Sept_VesselA	2015_Sept_VesselA_KAST_7	VesselA	Mackerel	210	DISORDERLY	0.076923077	1	1
2015_Sept_VesselA	2015_Sept_VesselA_KAST_7	VesselA	Mackerel	220	DISORDERLY	0.080586081	1	1
2015_Sept_VesselA	2015_Sept_VesselA_KAST_7	VesselA	Mackerel	230	DISORDERLY	0.084249084	1	1
2015_Sept_VesselA	2015_Sept_VesselA_KAST_7	VesselA	Mackerel	240	DISORDERLY	0.087912088	1	1
2015_Sept_VesselA	2015_Sept_VesselA_KAST_7	VesselA	Mackerel	250	DISORDERLY	0.091575092	1	1
2015_Sept_VesselA	2015_Sept_VesselA_KAST_7	VesselA	Mackerel	260	DISORDERLY	0.095238095	1	1
2015_Sept_VesselA	2015_Sept_VesselA_KAST_7	VesselA	Mackerel	270	DISORDERLY	0.098901099	1	1
2015_Sept_VesselA	2015_Sept_VesselA_KAST_7	VesselA	Mackerel	280	DISORDERLY	0.102564103	1	1
2015_Sept_VesselA	2015_Sept_VesselA_KAST_7	VesselA	Mackerel	290	NOT_IN_VIEW	0.106227106	0	1
2015_Sept_VesselA	2015_Sept_VesselA_KAST_7	VesselA	Mackerel	300	NOT_IN_VIEW	0.10989011	0	1
2015_Sept_VesselA	2015_Sept_VesselA_KAST_7	VesselA	Mackerel	310	NOT_IN_VIEW	0.113553114	0	1
2015_Sept_VesselA	2015_Sept_VesselA_KAST_7	VesselA	Mackerel	320	NOT_IN_VIEW	0.117216117	0	1
2015_Sept_VesselA	2015_Sept_VesselA_KAST_7	VesselA	Mackerel	330	NOT_IN_VIEW	0.120879121	0	1
2015_Sept_VesselA	2015_Sept_VesselA_KAST_7	VesselA	Mackerel	340	NOT_IN_VIEW	0.124542125	0	1
2015_Sept_VesselA	2015_Sept_VesselA_KAST_7	VesselA	Mackerel	350	NOT_IN_VIEW	0.128205128	0	1
2015_Sept_VesselA	2015_Sept_VesselA_KAST_7	VesselA	Mackerel	360	NOT_IN_VIEW	0.131868132	0	1
2015_Sept_VesselA	2015_Sept_VesselA_KAST_7	VesselA	Mackerel	370	NOT_IN_VIEW	0.135531136	0	1
2015_Sept_VesselA	2015_Sept_VesselA_KAST_7	VesselA	Mackerel	380	NOT_IN_VIEW	0.139194139	0	1
2015_Sept_VesselA	2015_Sept_VesselA_KAST_7	VesselA	Mackerel	390	NOT_IN_VIEW	0.142857143	0	1
2015_Sept_VesselA	2015_Sept_VesselA_KAST_7	VesselA	Mackerel	400	NOT_IN_VIEW	0.146520147	0	1
2015_Sept_VesselA	2015_Sept_VesselA_KAST_7	VesselA	Mackerel	410	NOT_IN_VIEW	0.15018315	0	1
2015_Sept_VesselA	2015_Sept_VesselA_KAST_7	VesselA	Mackerel	420	NOT_IN_VIEW	0.153846154	0	1
2015_Sept_VesselA	2015_Sept_VesselA_KAST_7	VesselA	Mackerel	430	NOT_IN_VIEW	0.157509158	0	1
2015_Sept_VesselA	2015_Sept_VesselA_KAST_7	VesselA	Mackerel	440	NOT_IN_VIEW	0.161172161	0	1
2015_Sept_VesselA	2015_Sept_VesselA_KAST_7	VesselA	Mackerel	450	NOT_IN_VIEW	0.164835165	0	1
2015_Sept_VesselA	2015_Sept_VesselA_KAST_7	VesselA	Mackerel	460	NOT_IN_VIEW	0.168498168	0	1
2015_Sept_VesselA	2015_Sept_VesselA_KAST_7	VesselA	Mackerel	470	NOT_IN_VIEW	0.172161172	0	1
2015_Sept_VesselA	2015_Sept_VesselA_KAST_7	VesselA	Mackerel	480	NOT_IN_VIEW	0.175824176	0	1
2015_Sept_VesselA	2015_Sept_VesselA_KAST_7	VesselA	Mackerel	490	NOT_IN_VIEW	0.179487179	0	1
2015_Sept_VesselA	2015_Sept_VesselA_KAST_7	VesselA	Mackerel	500	NOT_IN_VIEW	0.183150183	0	1
2015_Sept_VesselA	2015_Sept_VesselA_KAST_7	VesselA	Mackerel	510	NOT_IN_VIEW	0.186813187	0	1
2015_Sept_VesselA	2015_Sept_VesselA_KAST_7	VesselA	Mackerel	520	NOT_IN_VIEW	0.19047619	0	1
2015_Sept_VesselA	2015_Sept_VesselA_KAST_7	VesselA	Mackerel	530	NOT_IN_VIEW	0.194139194	0	1
2015_Sept_VesselA	2015_Sept_VesselA_KAST_7	VesselA	Mackerel	540	NOT_IN_VIEW	0.197802198	0	1
2015_Sept_VesselA	2015_Sept_VesselA_KAST_7	VesselA	Mackerel	550	NOT_IN_VIEW	0.201465201	0	1
2015_Sept_VesselA	2015_Sept_VesselA_KAST_7	VesselA	Mackerel	560	NOT_IN_VIEW	0.205128205	0	1
2015_Sept_VesselA	2015_Sept_VesselA_KAST_7	VesselA	Mackerel	570	NOT_IN_VIEW	0.208791209	0	1
2015_Sept_VesselA	2015_Sept_VesselA_KAST_7	VesselA	Mackerel	580	NOT_IN_VIEW	0.212454212	0	1
2015_Sept_VesselA	2015_Sept_VesselA_KAST_7	VesselA	Mackerel	590	NOT_IN_VIEW	0.216117216	0	1
2015_Sept_VesselA	2015_Sept_VesselA_KAST_7	VesselA	Mackerel	600	NOT_IN_VIEW	0.21978022	0	1
2015_Sept_VesselA	2015_Sept_VesselA_KAST_7	VesselA	Mackerel	610	NOT_IN_VIEW	0.223443223	0	1
2015_Sept_VesselA	2015_Sept_VesselA_KAST_7	VesselA	Mackerel	620	NOT_IN_VIEW	0.227106227	0	1
2015_Sept_VesselA	2015_Sept_VesselA_KAST_7	VesselA	Mackerel	630	NOT_IN_VIEW	0.230769231	0	1
2015_Sept_VesselA	2015_Sept_VesselA_KAST_7	VesselA	Mackerel	640	NOT_IN_VIEW	0.234432234	0	1
2015_Sept_VesselA	2015_Sept_VesselA_KAST_7	VesselA	Mackerel	650	NOT_IN_VIEW	0.238095238	0	1
2015_Sept_VesselA	2015_Sept_VesselA_KAST_7	VesselA	Mackerel	660	NOT_IN_VIEW	0.241758242	0	1
2015_Sept_VesselA	2015_Sept_VesselA_KAST_7	VesselA	Mackerel	670	NOT_IN_VIEW	0.245421245	0	1
2015_Sept_VesselA	2015_Sept_VesselA_KAST_7	VesselA	Mackerel	680	NOT_IN_VIEW	0.249084249	0	1
2015_Sept_VesselA	2015_Sept_VesselA_KAST_7	VesselA	Mackerel	690	NOT_IN_VIEW	0.252747253	0	1
2015_Sept_VesselA	2015_Sept_VesselA_KAST_7	VesselA	Mackerel	700	NOT_IN_VIEW	0.256410256	0	1
2015_Sept_VesselA	2015_Sept_VesselA_KAST_7	VesselA	Mackerel	710	NOT_IN_VIEW	0.26007326	0	1
2015_Sept_VesselA	2015_Sept_VesselA_KAST_7	VesselA	Mackerel	720	NOT_IN_VIEW	0.263736264	0	1
2015_Sept_VesselA	2015_Sept_VesselA_KAST_7	VesselA	Mackerel	730	NOT_IN_VIEW	0.267399267	0	1
2015_Sept_VesselA	2015_Sept_VesselA_KAST_7	VesselA	Mackerel	740	NOT_IN_VIEW	0.271062271	0	1
2015_Sept_VesselA	2015_Sept_VesselA_KAST_7	VesselA	Mackerel	750	NOT_IN_VIEW	0.274725275	0	1
2015_Sept_VesselA	2015_Sept_VesselA_KAST_7	VesselA	Mackerel	760	NOT_IN_VIEW	0.278388278	0	1
2015_Sept_VesselA	2015_Sept_VesselA_KAST_7	VesselA	Mackerel	770	NOT_IN_VIEW	0.282051282	0	1
2015_Sept_VesselA	2015_Sept_VesselA_KAST_7	VesselA	Mackerel	780	NOT_IN_VIEW	0.285714286	0	1
2015_Sept_VesselA	2015_Sept_VesselA_KAST_7	VesselA	Mackerel	790	NOT_IN_VIEW	0.289377289	0	1
2015_Sept_VesselA	2015_Sept_VesselA_KAST_7	VesselA	Mackerel	800	NOT_IN_VIEW	0.293040293	0	1
2015_Sept_VesselA	2015_Sept_VesselA_KAST_7	VesselA	Mackerel	810	NOT_IN_VIEW	0.296703297	0	1
2015_Sept_VesselA	2015_Sept_VesselA_KAST_7	VesselA	Mackerel	820	NOT_IN_VIEW	0.3003663	0	1
2015_Sept_VesselA	2015_Sept_VesselA_KAST_7	VesselA	Mackerel	830	NOT_IN_VIEW	0.304029304	0	1
2015_Sept_VesselA	2015_Sept_VesselA_KAST_7	VesselA	Mackerel	840	NOT_IN_VIEW	0.307692308	0	1
2015_Sept_VesselA	2015_Sept_VesselA_KAST_7	VesselA	Mackerel	850	NOT_IN_VIEW	0.311355311	0	1
2015_Sept_VesselA	2015_Sept_VesselA_KAST_7	VesselA	Mackerel	860	NOT_IN_VIEW	0.315018315	0	1
2015_Sept_VesselA	2015_Sept_VesselA_KAST_7	VesselA	Mackerel	870	NOT_IN_VIEW	0.318681319	0	1
2015_Sept_VesselA	2015_Sept_VesselA_KAST_7	VesselA	Mackerel	880	NOT_IN_VIEW	0.322344322	0	1
2015_Sept_VesselA	2015_Sept_VesselA_KAST_7	VesselA	Mackerel	890	NOT_IN_VIEW	0.326007326	0	1
2015_Sept_VesselA	2015_Sept_VesselA_KAST_7	VesselA	Mackerel	900	NOT_IN_VIEW	0.32967033	0	1
2015_Sept_VesselA	2015_Sept_VesselA_KAST_7	VesselA	Mackerel	910	NOT_IN_VIEW	0.333333333	0	1
2015_Sept_VesselA	2015_Sept_VesselA_KAST_7	VesselA	Mackerel	920	NOT_IN_VIEW	0.336996337	0	1
2015_Sept_VesselA	2015_Sept_VesselA_KAST_7	VesselA	Mackerel	930	NOT_IN_VIEW	0.340659341	0	1
2015_Sept_VesselA	2015_Sept_VesselA_KAST_7	VesselA	Mackerel	940	NOT_IN_VIEW	0.344322344	0	1
2015_Sept_VesselA	2015_Sept_VesselA_KAST_7	VesselA	Mackerel	950	NOT_IN_VIEW	0.347985348	0	1
2015_Sept_VesselA	2015_Sept_VesselA_KAST_7	VesselA	Mackerel	960	NOT_IN_VIEW	0.351648352	0	1
2015_Sept_VesselA	2015_Sept_VesselA_KAST_7	VesselA	Mackerel	970	NOT_IN_VIEW	0.355311355	0	1
2015_Sept_VesselA	2015_Sept_VesselA_KAST_7	VesselA	Mackerel	980	NOT_IN_VIEW	0.358974359	0	1
2015_Sept_VesselA	2015_Sept_VesselA_KAST_7	VesselA	Mackerel	990	NOT_IN_VIEW	0.362637363	0	1
2015_Sept_VesselA	2015_Sept_VesselA_KAST_7	VesselA	Mackerel	1000	NOT_IN_VIEW	0.366300366	0	1
2015_Sept_VesselA	2015_Sept_VesselA_KAST_7	VesselA	Mackerel	1010	NOT_IN_VIEW	0.36996337	0	1
2015_Sept_VesselA	2015_Sept_VesselA_KAST_7	VesselA	Mackerel	1020	NOT_IN_VIEW	0.373626374	0	1
2015_Sept_VesselA	2015_Sept_VesselA_KAST_7	VesselA	Mackerel	1030	NOT_IN_VIEW	0.377289377	0	1
2015_Sept_VesselA	2015_Sept_VesselA_KAST_7	VesselA	Mackerel	1040	NOT_IN_VIEW	0.380952381	0	1
2015_Sept_VesselA	2015_Sept_VesselA_KAST_7	VesselA	Mackerel	1050	NOT_IN_VIEW	0.384615385	0	1
2015_Sept_VesselA	2015_Sept_VesselA_KAST_7	VesselA	Mackerel	1060	NOT_IN_VIEW	0.388278388	0	1
2015_Sept_VesselA	2015_Sept_VesselA_KAST_7	VesselA	Mackerel	1070	NOT_IN_VIEW	0.391941392	0	1
2015_Sept_VesselA	2015_Sept_VesselA_KAST_7	VesselA	Mackerel	1080	NOT_IN_VIEW	0.395604396	0	1
2015_Sept_VesselA	2015_Sept_VesselA_KAST_7	VesselA	Mackerel	1090	NOT_IN_VIEW	0.399267399	0	1
2015_Sept_VesselA	2015_Sept_VesselA_KAST_7	VesselA	Mackerel	1100	NOT_IN_VIEW	0.402930403	0	1
2015_Sept_VesselA	2015_Sept_VesselA_KAST_7	VesselA	Mackerel	1110	NOT_IN_VIEW	0.406593407	0	1
2015_Sept_VesselA	2015_Sept_VesselA_KAST_7	VesselA	Mackerel	1120	NOT_IN_VIEW	0.41025641	0	1
2015_Sept_VesselA	2015_Sept_VesselA_KAST_7	VesselA	Mackerel	1130	NOT_IN_VIEW	0.413919414	0	1
2015_Sept_VesselA	2015_Sept_VesselA_KAST_7	VesselA	Mackerel	1140	NOT_IN_VIEW	0.417582418	0	1
2015_Sept_VesselA	2015_Sept_VesselA_KAST_7	VesselA	Mackerel	1150	NOT_IN_VIEW	0.421245421	0	1
2015_Sept_VesselA	2015_Sept_VesselA_KAST_7	VesselA	Mackerel	1160	NOT_IN_VIEW	0.424908425	0	1
2015_Sept_VesselA	2015_Sept_VesselA_KAST_7	VesselA	Mackerel	1170	NOT_IN_VIEW	0.428571429	0	1
2015_Sept_VesselA	2015_Sept_VesselA_KAST_7	VesselA	Mackerel	1180	NOT_IN_VIEW	0.432234432	0	1
2015_Sept_VesselA	2015_Sept_VesselA_KAST_7	VesselA	Mackerel	1190	NOT_IN_VIEW	0.435897436	0	1
2015_Sept_VesselA	2015_Sept_VesselA_KAST_7	VesselA	Mackerel	1200	NOT_IN_VIEW	0.43956044	0	1
2015_Sept_VesselA	2015_Sept_VesselA_KAST_7	VesselA	Mackerel	1210	NOT_IN_VIEW	0.443223443	0	1
2015_Sept_VesselA	2015_Sept_VesselA_KAST_7	VesselA	Mackerel	1220	NOT_IN_VIEW	0.446886447	0	1
2015_Sept_VesselA	2015_Sept_VesselA_KAST_7	VesselA	Mackerel	1230	NOT_IN_VIEW	0.450549451	0	1
2015_Sept_VesselA	2015_Sept_VesselA_KAST_7	VesselA	Mackerel	1240	NOT_IN_VIEW	0.454212454	0	1
2015_Sept_VesselA	2015_Sept_VesselA_KAST_7	VesselA	Mackerel	1250	NOT_IN_VIEW	0.457875458	0	1
2015_Sept_VesselA	2015_Sept_VesselA_KAST_7	VesselA	Mackerel	1260	NOT_IN_VIEW	0.461538462	0	1
2015_Sept_VesselA	2015_Sept_VesselA_KAST_7	VesselA	Mackerel	1270	NOT_IN_VIEW	0.465201465	0	1
2015_Sept_VesselA	2015_Sept_VesselA_KAST_7	VesselA	Mackerel	1280	NOT_IN_VIEW	0.468864469	0	1
2015_Sept_VesselA	2015_Sept_VesselA_KAST_7	VesselA	Mackerel	1290	NOT_IN_VIEW	0.472527473	0	1
2015_Sept_VesselA	2015_Sept_VesselA_KAST_7	VesselA	Mackerel	1300	NOT_IN_VIEW	0.476190476	0	1
2015_Sept_VesselA	2015_Sept_VesselA_KAST_7	VesselA	Mackerel	1310	NOT_IN_VIEW	0.47985348	0	1
2015_Sept_VesselA	2015_Sept_VesselA_KAST_7	VesselA	Mackerel	1320	NOT_IN_VIEW	0.483516484	0	1
2015_Sept_VesselA	2015_Sept_VesselA_KAST_7	VesselA	Mackerel	1330	NOT_IN_VIEW	0.487179487	0	1
2015_Sept_VesselA	2015_Sept_VesselA_KAST_7	VesselA	Mackerel	1340	NOT_IN_VIEW	0.490842491	0	1
2015_Sept_VesselA	2015_Sept_VesselA_KAST_7	VesselA	Mackerel	1350	NOT_IN_VIEW	0.494505495	0	1
2015_Sept_VesselA	2015_Sept_VesselA_KAST_7	VesselA	Mackerel	1360	NOT_IN_VIEW	0.498168498	0	1
2015_Sept_VesselA	2015_Sept_VesselA_KAST_7	VesselA	Mackerel	1370	NOT_IN_VIEW	0.501831502	0	1
2015_Sept_VesselA	2015_Sept_VesselA_KAST_7	VesselA	Mackerel	1380	NOT_IN_VIEW	0.505494505	0	1
2015_Sept_VesselA	2015_Sept_VesselA_KAST_7	VesselA	Mackerel	1390	NOT_IN_VIEW	0.509157509	0	1
2015_Sept_VesselA	2015_Sept_VesselA_KAST_7	VesselA	Mackerel	1400	NOT_IN_VIEW	0.512820513	0	1
2015_Sept_VesselA	2015_Sept_VesselA_KAST_7	VesselA	Mackerel	1410	NOT_IN_VIEW	0.516483516	0	1
2015_Sept_VesselA	2015_Sept_VesselA_KAST_7	VesselA	Mackerel	1420	NOT_IN_VIEW	0.52014652	0	1
2015_Sept_VesselA	2015_Sept_VesselA_KAST_7	VesselA	Mackerel	1430	NOT_IN_VIEW	0.523809524	0	1
2015_Sept_VesselA	2015_Sept_VesselA_KAST_7	VesselA	Mackerel	1440	NOT_IN_VIEW	0.527472527	0	1
2015_Sept_VesselA	2015_Sept_VesselA_KAST_7	VesselA	Mackerel	1450	NOT_IN_VIEW	0.531135531	0	1
2015_Sept_VesselA	2015_Sept_VesselA_KAST_7	VesselA	Mackerel	1460	NOT_IN_VIEW	0.534798535	0	1
2015_Sept_VesselA	2015_Sept_VesselA_KAST_7	VesselA	Mackerel	1470	NOT_IN_VIEW	0.538461538	0	1
2015_Sept_VesselA	2015_Sept_VesselA_KAST_7	VesselA	Mackerel	1480	NOT_IN_VIEW	0.542124542	0	1
2015_Sept_VesselA	2015_Sept_VesselA_KAST_7	VesselA	Mackerel	1490	NOT_IN_VIEW	0.545787546	0	1
2015_Sept_VesselA	2015_Sept_VesselA_KAST_7	VesselA	Mackerel	1500	NOT_IN_VIEW	0.549450549	0	1
2015_Sept_VesselA	2015_Sept_VesselA_KAST_7	VesselA	Mackerel	1510	NOT_IN_VIEW	0.553113553	0	1
2015_Sept_VesselA	2015_Sept_VesselA_KAST_7	VesselA	Mackerel	1520	NOT_IN_VIEW	0.556776557	0	1
2015_Sept_VesselA	2015_Sept_VesselA_KAST_7	VesselA	Mackerel	1530	NOT_IN_VIEW	0.56043956	0	1
2015_Sept_VesselA	2015_Sept_VesselA_KAST_7	VesselA	Mackerel	1540	NOT_IN_VIEW	0.564102564	0	1
2015_Sept_VesselA	2015_Sept_VesselA_KAST_7	VesselA	Mackerel	1550	NOT_IN_VIEW	0.567765568	0	1
2015_Sept_VesselA	2015_Sept_VesselA_KAST_7	VesselA	Mackerel	1560	NOT_IN_VIEW	0.571428571	0	1
2015_Sept_VesselA	2015_Sept_VesselA_KAST_7	VesselA	Mackerel	1570	NOT_IN_VIEW	0.575091575	0	1
2015_Sept_VesselA	2015_Sept_VesselA_KAST_7	VesselA	Mackerel	1580	NOT_IN_VIEW	0.578754579	0	1
2015_Sept_VesselA	2015_Sept_VesselA_KAST_7	VesselA	Mackerel	1590	NOT_IN_VIEW	0.582417582	0	1
2015_Sept_VesselA	2015_Sept_VesselA_KAST_7	VesselA	Mackerel	1600	NOT_IN_VIEW	0.586080586	0	1
2015_Sept_VesselA	2015_Sept_VesselA_KAST_7	VesselA	Mackerel	1610	NOT_IN_VIEW	0.58974359	0	1
2015_Sept_VesselA	2015_Sept_VesselA_KAST_7	VesselA	Mackerel	1620	NOT_IN_VIEW	0.593406593	0	1
2015_Sept_VesselA	2015_Sept_VesselA_KAST_7	VesselA	Mackerel	1630	NOT_IN_VIEW	0.597069597	0	1
2015_Sept_VesselA	2015_Sept_VesselA_KAST_7	VesselA	Mackerel	1640	NOT_IN_VIEW	0.600732601	0	1
2015_Sept_VesselA	2015_Sept_VesselA_KAST_7	VesselA	Mackerel	1650	NOT_IN_VIEW	0.604395604	0	1
2015_Sept_VesselA	2015_Sept_VesselA_KAST_7	VesselA	Mackerel	1660	NOT_IN_VIEW	0.608058608	0	1
2015_Sept_VesselA	2015_Sept_VesselA_KAST_7	VesselA	Mackerel	1670	NOT_IN_VIEW	0.611721612	0	1
2015_Sept_VesselA	2015_Sept_VesselA_KAST_7	VesselA	Mackerel	1680	NOT_IN_VIEW	0.615384615	0	1
2015_Sept_VesselA	2015_Sept_VesselA_KAST_7	VesselA	Mackerel	1690	NOT_IN_VIEW	0.619047619	0	1
2015_Sept_VesselA	2015_Sept_VesselA_KAST_7	VesselA	Mackerel	1700	NOT_IN_VIEW	0.622710623	0	1
2015_Sept_VesselA	2015_Sept_VesselA_KAST_7	VesselA	Mackerel	1710	NOT_IN_VIEW	0.626373626	0	1
2015_Sept_VesselA	2015_Sept_VesselA_KAST_7	VesselA	Mackerel	1720	NOT_IN_VIEW	0.63003663	0	1
2015_Sept_VesselA	2015_Sept_VesselA_KAST_7	VesselA	Mackerel	1730	NOT_IN_VIEW	0.633699634	0	1
2015_Sept_VesselA	2015_Sept_VesselA_KAST_7	VesselA	Mackerel	1740	NOT_IN_VIEW	0.637362637	0	1
2015_Sept_VesselA	2015_Sept_VesselA_KAST_7	VesselA	Mackerel	1750	NOT_IN_VIEW	0.641025641	0	1
2015_Sept_VesselA	2015_Sept_VesselA_KAST_7	VesselA	Mackerel	1760	NOT_IN_VIEW	0.644688645	0	1
2015_Sept_VesselA	2015_Sept_VesselA_KAST_7	VesselA	Mackerel	1770	NOT_IN_VIEW	0.648351648	0	1
2015_Sept_VesselA	2015_Sept_VesselA_KAST_7	VesselA	Mackerel	1780	NOT_IN_VIEW	0.652014652	0	1
2015_Sept_VesselA	2015_Sept_VesselA_KAST_7	VesselA	Mackerel	1790	NOT_IN_VIEW	0.655677656	0	1
2015_Sept_VesselA	2015_Sept_VesselA_KAST_7	VesselA	Mackerel	1800	NOT_IN_VIEW	0.659340659	0	1
2015_Sept_VesselA	2015_Sept_VesselA_KAST_7	VesselA	Mackerel	1810	NOT_IN_VIEW	0.663003663	0	1
2015_Sept_VesselA	2015_Sept_VesselA_KAST_7	VesselA	Mackerel	1820	NOT_IN_VIEW	0.666666667	0	1
2015_Sept_VesselA	2015_Sept_VesselA_KAST_7	VesselA	Mackerel	1830	NOT_IN_VIEW	0.67032967	0	1
2015_Sept_VesselA	2015_Sept_VesselA_KAST_7	VesselA	Mackerel	1840	NOT_IN_VIEW	0.673992674	0	1
2015_Sept_VesselA	2015_Sept_VesselA_KAST_7	VesselA	Mackerel	1850	NOT_IN_VIEW	0.677655678	0	1
2015_Sept_VesselA	2015_Sept_VesselA_KAST_7	VesselA	Mackerel	1860	NOT_IN_VIEW	0.681318681	0	1
2015_Sept_VesselA	2015_Sept_VesselA_KAST_7	VesselA	Mackerel	1870	NOT_IN_VIEW	0.684981685	0	1
2015_Sept_VesselA	2015_Sept_VesselA_KAST_7	VesselA	Mackerel	1880	NOT_IN_VIEW	0.688644689	0	1
2015_Sept_VesselA	2015_Sept_VesselA_KAST_7	VesselA	Mackerel	1890	NOT_IN_VIEW	0.692307692	0	1
2015_Sept_VesselA	2015_Sept_VesselA_KAST_7	VesselA	Mackerel	1900	NOT_IN_VIEW	0.695970696	0	1
2015_Sept_VesselA	2015_Sept_VesselA_KAST_7	VesselA	Mackerel	1910	NOT_IN_VIEW	0.6996337	0	1
2015_Sept_VesselA	2015_Sept_VesselA_KAST_7	VesselA	Mackerel	1920	NOT_IN_VIEW	0.703296703	0	1
2015_Sept_VesselA	2015_Sept_VesselA_KAST_7	VesselA	Mackerel	1930	NOT_IN_VIEW	0.706959707	0	1
2015_Sept_VesselA	2015_Sept_VesselA_KAST_7	VesselA	Mackerel	1940	NOT_IN_VIEW	0.710622711	0	1
2015_Sept_VesselA	2015_Sept_VesselA_KAST_7	VesselA	Mackerel	1950	NOT_IN_VIEW	0.714285714	0	1
2015_Sept_VesselA	2015_Sept_VesselA_KAST_7	VesselA	Mackerel	1960	NOT_IN_VIEW	0.717948718	0	1
2015_Sept_VesselA	2015_Sept_VesselA_KAST_7	VesselA	Mackerel	1970	NOT_IN_VIEW	0.721611722	0	1
2015_Sept_VesselA	2015_Sept_VesselA_KAST_7	VesselA	Mackerel	1980	NOT_IN_VIEW	0.725274725	0	1
2015_Sept_VesselA	2015_Sept_VesselA_KAST_7	VesselA	Mackerel	1990	NOT_IN_VIEW	0.728937729	0	1
2015_Sept_VesselA	2015_Sept_VesselA_KAST_7	VesselA	Mackerel	2000	NOT_IN_VIEW	0.732600733	0	1
2015_Sept_VesselA	2015_Sept_VesselA_KAST_7	VesselA	Mackerel	2010	NOT_IN_VIEW	0.736263736	0	1
2015_Sept_VesselA	2015_Sept_VesselA_KAST_7	VesselA	Mackerel	2020	NOT_IN_VIEW	0.73992674	0	1
2015_Sept_VesselA	2015_Sept_VesselA_KAST_7	VesselA	Mackerel	2030	NOT_IN_VIEW	0.743589744	0	1
2015_Sept_VesselA	2015_Sept_VesselA_KAST_7	VesselA	Mackerel	2040	NOT_IN_VIEW	0.747252747	0	1
2015_Sept_VesselA	2015_Sept_VesselA_KAST_7	VesselA	Mackerel	2050	NOT_IN_VIEW	0.750915751	0	1
2015_Sept_VesselA	2015_Sept_VesselA_KAST_7	VesselA	Mackerel	2060	NOT_IN_VIEW	0.754578755	0	1
2015_Sept_VesselA	2015_Sept_VesselA_KAST_7	VesselA	Mackerel	2070	NOT_IN_VIEW	0.758241758	0	1
2015_Sept_VesselA	2015_Sept_VesselA_KAST_7	VesselA	Mackerel	2080	NOT_IN_VIEW	0.761904762	0	1
2015_Sept_VesselA	2015_Sept_VesselA_KAST_7	VesselA	Mackerel	2090	NOT_IN_VIEW	0.765567766	0	1
2015_Sept_VesselA	2015_Sept_VesselA_KAST_7	VesselA	Mackerel	2100	NOT_IN_VIEW	0.769230769	0	1
2015_Sept_VesselA	2015_Sept_VesselA_KAST_7	VesselA	Mackerel	2110	NOT_IN_VIEW	0.772893773	0	1
2015_Sept_VesselA	2015_Sept_VesselA_KAST_7	VesselA	Mackerel	2120	NOT_IN_VIEW	0.776556777	0	1
2015_Sept_VesselA	2015_Sept_VesselA_KAST_7	VesselA	Mackerel	2130	NOT_IN_VIEW	0.78021978	0	1
2015_Sept_VesselA	2015_Sept_VesselA_KAST_7	VesselA	Mackerel	2140	NOT_IN_VIEW	0.783882784	0	1
2015_Sept_VesselA	2015_Sept_VesselA_KAST_7	VesselA	Mackerel	2150	NOT_IN_VIEW	0.787545788	0	1
2015_Sept_VesselA	2015_Sept_VesselA_KAST_7	VesselA	Mackerel	2160	NOT_IN_VIEW	0.791208791	0	1
2015_Sept_VesselA	2015_Sept_VesselA_KAST_7	VesselA	Mackerel	2170	NOT_IN_VIEW	0.794871795	0	1
2015_Sept_VesselA	2015_Sept_VesselA_KAST_7	VesselA	Mackerel	2180	NOT_IN_VIEW	0.798534799	0	1
2015_Sept_VesselA	2015_Sept_VesselA_KAST_7	VesselA	Mackerel	2190	NOT_IN_VIEW	0.802197802	0	1
2015_Sept_VesselA	2015_Sept_VesselA_KAST_7	VesselA	Mackerel	2200	NOT_IN_VIEW	0.805860806	0	1
2015_Sept_VesselA	2015_Sept_VesselA_KAST_7	VesselA	Mackerel	2210	NOT_IN_VIEW	0.80952381	0	1
2015_Sept_VesselA	2015_Sept_VesselA_KAST_7	VesselA	Mackerel	2220	NOT_IN_VIEW	0.813186813	0	1
2015_Sept_VesselA	2015_Sept_VesselA_KAST_7	VesselA	Mackerel	2230	NOT_IN_VIEW	0.816849817	0	1
2015_Sept_VesselA	2015_Sept_VesselA_KAST_7	VesselA	Mackerel	2240	NOT_IN_VIEW	0.820512821	0	1
2015_Sept_VesselA	2015_Sept_VesselA_KAST_7	VesselA	Mackerel	2250	NOT_IN_VIEW	0.824175824	0	1
2015_Sept_VesselA	2015_Sept_VesselA_KAST_7	VesselA	Mackerel	2260	NOT_IN_VIEW	0.827838828	0	1
2015_Sept_VesselA	2015_Sept_VesselA_KAST_7	VesselA	Mackerel	2270	NOT_IN_VIEW	0.831501832	0	1
2015_Sept_VesselA	2015_Sept_VesselA_KAST_7	VesselA	Mackerel	2280	NOT_IN_VIEW	0.835164835	0	1
2015_Sept_VesselA	2015_Sept_VesselA_KAST_7	VesselA	Mackerel	2290	NOT_IN_VIEW	0.838827839	0	1
2015_Sept_VesselA	2015_Sept_VesselA_KAST_7	VesselA	Mackerel	2300	NOT_IN_VIEW	0.842490842	0	1
2015_Sept_VesselA	2015_Sept_VesselA_KAST_7	VesselA	Mackerel	2310	NOT_IN_VIEW	0.846153846	0	1
2015_Sept_VesselA	2015_Sept_VesselA_KAST_7	VesselA	Mackerel	2320	NOT_IN_VIEW	0.84981685	0	1
2015_Sept_VesselA	2015_Sept_VesselA_KAST_7	VesselA	Mackerel	2330	NOT_IN_VIEW	0.853479853	0	1
2015_Sept_VesselA	2015_Sept_VesselA_KAST_7	VesselA	Mackerel	2340	NOT_IN_VIEW	0.857142857	0	1
2015_Sept_VesselA	2015_Sept_VesselA_KAST_7	VesselA	Mackerel	2350	NOT_IN_VIEW	0.860805861	0	1
2015_Sept_VesselA	2015_Sept_VesselA_KAST_7	VesselA	Mackerel	2360	NOT_IN_VIEW	0.864468864	0	1
2015_Sept_VesselA	2015_Sept_VesselA_KAST_7	VesselA	Mackerel	2370	NOT_IN_VIEW	0.868131868	0	1
2015_Sept_VesselA	2015_Sept_VesselA_KAST_7	VesselA	Mackerel	2380	NOT_IN_VIEW	0.871794872	0	1
2015_Sept_VesselA	2015_Sept_VesselA_KAST_7	VesselA	Mackerel	2390	NOT_IN_VIEW	0.875457875	0	1
2015_Sept_VesselA	2015_Sept_VesselA_KAST_7	VesselA	Mackerel	2400	NOT_IN_VIEW	0.879120879	0	1
2015_Sept_VesselA	2015_Sept_VesselA_KAST_7	VesselA	Mackerel	2410	NOT_IN_VIEW	0.882783883	0	1
2015_Sept_VesselA	2015_Sept_VesselA_KAST_7	VesselA	Mackerel	2420	NOT_IN_VIEW	0.886446886	0	1
2015_Sept_VesselA	2015_Sept_VesselA_KAST_7	VesselA	Mackerel	2430	NOT_IN_VIEW	0.89010989	0	1
2015_Sept_VesselA	2015_Sept_VesselA_KAST_7	VesselA	Mackerel	2440	NOT_IN_VIEW	0.893772894	0	1
2015_Sept_VesselA	2015_Sept_VesselA_KAST_7	VesselA	Mackerel	2450	NOT_IN_VIEW	0.897435897	0	1
2015_Sept_VesselA	2015_Sept_VesselA_KAST_7	VesselA	Mackerel	2460	NOT_IN_VIEW	0.901098901	0	1
2015_Sept_VesselA	2015_Sept_VesselA_KAST_7	VesselA	Mackerel	2470	NOT_IN_VIEW	0.904761905	0	1
2015_Sept_VesselA	2015_Sept_VesselA_KAST_7	VesselA	Mackerel	2480	NOT_IN_VIEW	0.908424908	0	1
2015_Sept_VesselA	2015_Sept_VesselA_KAST_7	VesselA	Mackerel	2490	NOT_IN_VIEW	0.912087912	0	1
2015_Sept_VesselA	2015_Sept_VesselA_KAST_7	VesselA	Mackerel	2500	NOT_IN_VIEW	0.915750916	0	1
2015_Sept_VesselA	2015_Sept_VesselA_KAST_7	VesselA	Mackerel	2510	NOT_IN_VIEW	0.919413919	0	1
2015_Sept_VesselA	2015_Sept_VesselA_KAST_7	VesselA	Mackerel	2520	NOT_IN_VIEW	0.923076923	0	1
2015_Sept_VesselA	2015_Sept_VesselA_KAST_7	VesselA	Mackerel	2530	NOT_IN_VIEW	0.926739927	0	1
2015_Sept_VesselA	2015_Sept_VesselA_KAST_7	VesselA	Mackerel	2540	SMALL	0.93040293	0	1
2015_Sept_VesselA	2015_Sept_VesselA_KAST_7	VesselA	Mackerel	2550	NOT_IN_VIEW	0.934065934	0	1
2015_Sept_VesselA	2015_Sept_VesselA_KAST_7	VesselA	Mackerel	2560	NOT_IN_VIEW	0.937728938	0	1
2015_Sept_VesselA	2015_Sept_VesselA_KAST_7	VesselA	Mackerel	2570	NOT_IN_VIEW	0.941391941	0	1
2015_Sept_VesselA	2015_Sept_VesselA_KAST_7	VesselA	Mackerel	2580	NOT_IN_VIEW	0.945054945	0	1
2015_Sept_VesselA	2015_Sept_VesselA_KAST_7	VesselA	Mackerel	2590	NOT_IN_VIEW	0.948717949	0	1
2015_Sept_VesselA	2015_Sept_VesselA_KAST_7	VesselA	Mackerel	2600	NOT_IN_VIEW	0.952380952	0	1
2015_Sept_VesselA	2015_Sept_VesselA_KAST_7	VesselA	Mackerel	2610	NOT_IN_VIEW	0.956043956	0	1
2015_Sept_VesselA	2015_Sept_VesselA_KAST_7	VesselA	Mackerel	2620	NOT_IN_VIEW	0.95970696	0	1
2015_Sept_VesselA	2015_Sept_VesselA_KAST_7	VesselA	Mackerel	2630	NOT_IN_VIEW	0.963369963	0	1
2015_Sept_VesselA	2015_Sept_VesselA_KAST_7	VesselA	Mackerel	2640	NOT_IN_VIEW	0.967032967	0	1
2015_Sept_VesselA	2015_Sept_VesselA_KAST_7	VesselA	Mackerel	2650	NOT_IN_VIEW	0.970695971	0	1
2015_Sept_VesselA	2015_Sept_VesselA_KAST_7	VesselA	Mackerel	2660	NOT_IN_VIEW	0.974358974	0	1
2015_Sept_VesselA	2015_Sept_VesselA_KAST_7	VesselA	Mackerel	2670	NOT_IN_VIEW	0.978021978	0	1
2015_Sept_VesselA	2015_Sept_VesselA_KAST_7	VesselA	Mackerel	2680	NOT_IN_VIEW	0.981684982	0	1
2015_Sept_VesselA	2015_Sept_VesselA_KAST_7	VesselA	Mackerel	2690	NOT_IN_VIEW	0.985347985	0	1
2015_Sept_VesselA	2015_Sept_VesselA_KAST_7	VesselA	Mackerel	2700	NO_ESCAPE	0.989010989	0	0
2015_Sept_VesselA	2015_Sept_VesselA_KAST_7	VesselA	Mackerel	2710	NO_ESCAPE	0.992673993	0	0
2015_Sept_VesselA	2015_Sept_VesselA_KAST_7	VesselA	Mackerel	2720	NOT_IN_VIEW	0.996336996	0	1
2015_Sept_VesselA	2015_Sept_VesselA_KAST_7	VesselA	Mackerel	2730	NOT_IN_VIEW	1	0	1
2015_Sept_VesselA	2015_Sept_VesselA_KAST_8	VesselA	Mackerel	0	NO_ESCAPE	0	0	0
2015_Sept_VesselA	2015_Sept_VesselA_KAST_8	VesselA	Mackerel	10	NO_ESCAPE	0.010638298	0	0
2015_Sept_VesselA	2015_Sept_VesselA_KAST_8	VesselA	Mackerel	20	NO_ESCAPE	0.021276596	0	0
2015_Sept_VesselA	2015_Sept_VesselA_KAST_8	VesselA	Mackerel	30	NO_ESCAPE	0.031914894	0	0
2015_Sept_VesselA	2015_Sept_VesselA_KAST_8	VesselA	Mackerel	40	NOT_IN_VIEW	0.042553191	0	1
2015_Sept_VesselA	2015_Sept_VesselA_KAST_8	VesselA	Mackerel	50	NOT_IN_VIEW	0.053191489	0	1
2015_Sept_VesselA	2015_Sept_VesselA_KAST_8	VesselA	Mackerel	60	NOT_IN_VIEW	0.063829787	0	1
2015_Sept_VesselA	2015_Sept_VesselA_KAST_8	VesselA	Mackerel	70	NO_ESCAPE	0.074468085	0	0
2015_Sept_VesselA	2015_Sept_VesselA_KAST_8	VesselA	Mackerel	80	NO_ESCAPE	0.085106383	0	0
2015_Sept_VesselA	2015_Sept_VesselA_KAST_8	VesselA	Mackerel	90	NO_ESCAPE	0.095744681	0	0
2015_Sept_VesselA	2015_Sept_VesselA_KAST_8	VesselA	Mackerel	100	NO_ESCAPE	0.106382979	0	0
2015_Sept_VesselA	2015_Sept_VesselA_KAST_8	VesselA	Mackerel	110	NO_ESCAPE	0.117021277	0	0
2015_Sept_VesselA	2015_Sept_VesselA_KAST_8	VesselA	Mackerel	120	NO_ESCAPE	0.127659574	0	0
2015_Sept_VesselA	2015_Sept_VesselA_KAST_8	VesselA	Mackerel	130	NO_ESCAPE	0.138297872	0	0
2015_Sept_VesselA	2015_Sept_VesselA_KAST_8	VesselA	Mackerel	140	NO_ESCAPE	0.14893617	0	0
2015_Sept_VesselA	2015_Sept_VesselA_KAST_8	VesselA	Mackerel	150	ORDERLY	0.159574468	0	1
2015_Sept_VesselA	2015_Sept_VesselA_KAST_8	VesselA	Mackerel	160	NOT_IN_VIEW	0.170212766	0	1
2015_Sept_VesselA	2015_Sept_VesselA_KAST_8	VesselA	Mackerel	170	NOT_IN_VIEW	0.180851064	0	1
2015_Sept_VesselA	2015_Sept_VesselA_KAST_8	VesselA	Mackerel	180	NOT_IN_VIEW	0.191489362	0	1
2015_Sept_VesselA	2015_Sept_VesselA_KAST_8	VesselA	Mackerel	190	NOT_IN_VIEW	0.20212766	0	1
2015_Sept_VesselA	2015_Sept_VesselA_KAST_8	VesselA	Mackerel	200	NOT_IN_VIEW	0.212765957	0	1
2015_Sept_VesselA	2015_Sept_VesselA_KAST_8	VesselA	Mackerel	210	NOT_IN_VIEW	0.223404255	0	1
2015_Sept_VesselA	2015_Sept_VesselA_KAST_8	VesselA	Mackerel	220	NOT_IN_VIEW	0.234042553	0	1
2015_Sept_VesselA	2015_Sept_VesselA_KAST_8	VesselA	Mackerel	230	NOT_IN_VIEW	0.244680851	0	1
2015_Sept_VesselA	2015_Sept_VesselA_KAST_8	VesselA	Mackerel	240	NO_ESCAPE	0.255319149	0	0
2015_Sept_VesselA	2015_Sept_VesselA_KAST_8	VesselA	Mackerel	250	NO_ESCAPE	0.265957447	0	0
2015_Sept_VesselA	2015_Sept_VesselA_KAST_8	VesselA	Mackerel	260	NO_ESCAPE	0.276595745	0	0
2015_Sept_VesselA	2015_Sept_VesselA_KAST_8	VesselA	Mackerel	270	ORDERLY	0.287234043	0	1
2015_Sept_VesselA	2015_Sept_VesselA_KAST_8	VesselA	Mackerel	280	ORDERLY	0.29787234	0	1
2015_Sept_VesselA	2015_Sept_VesselA_KAST_8	VesselA	Mackerel	290	ORDERLY	0.308510638	0	1
2015_Sept_VesselA	2015_Sept_VesselA_KAST_8	VesselA	Mackerel	300	NO_ESCAPE	0.319148936	0	0
2015_Sept_VesselA	2015_Sept_VesselA_KAST_8	VesselA	Mackerel	310	ORDERLY	0.329787234	0	1
2015_Sept_VesselA	2015_Sept_VesselA_KAST_8	VesselA	Mackerel	320	ORDERLY	0.340425532	0	1
2015_Sept_VesselA	2015_Sept_VesselA_KAST_8	VesselA	Mackerel	330	ORDERLY	0.35106383	0	1
2015_Sept_VesselA	2015_Sept_VesselA_KAST_8	VesselA	Mackerel	340	ORDERLY	0.361702128	0	1
2015_Sept_VesselA	2015_Sept_VesselA_KAST_8	VesselA	Mackerel	350	ORDERLY	0.372340426	0	1
2015_Sept_VesselA	2015_Sept_VesselA_KAST_8	VesselA	Mackerel	360	ORDERLY	0.382978723	0	1
2015_Sept_VesselA	2015_Sept_VesselA_KAST_8	VesselA	Mackerel	370	ORDERLY	0.393617021	0	1
2015_Sept_VesselA	2015_Sept_VesselA_KAST_8	VesselA	Mackerel	380	ORDERLY	0.404255319	0	1
2015_Sept_VesselA	2015_Sept_VesselA_KAST_8	VesselA	Mackerel	390	ORDERLY	0.414893617	0	1
2015_Sept_VesselA	2015_Sept_VesselA_KAST_8	VesselA	Mackerel	400	NO_ESCAPE	0.425531915	0	0
2015_Sept_VesselA	2015_Sept_VesselA_KAST_8	VesselA	Mackerel	410	NO_ESCAPE	0.436170213	0	0
2015_Sept_VesselA	2015_Sept_VesselA_KAST_8	VesselA	Mackerel	420	NO_ESCAPE	0.446808511	0	0
2015_Sept_VesselA	2015_Sept_VesselA_KAST_8	VesselA	Mackerel	430	NO_ESCAPE	0.457446809	0	0
2015_Sept_VesselA	2015_Sept_VesselA_KAST_8	VesselA	Mackerel	440	NO_ESCAPE	0.468085106	0	0
[truncated: 2,486 more rows]
